# Supplementary material for: Transcriptome and hormone Analyses reveal that melatonin promotes adventitious rooting in shaded cucumber hypocotyls
Source: Front Plant Sci. 2022 Nov 28;13:1059482. doi: 10.3389/fpls.2022.1059482 (PMC9742233; doi:10.3389/fpls.2022.1059482)
Supplement: Supplementary file 4 [file Table_1.xlsx]

## Sheet: EW vs. SW
DEGs of EW vs. SW.
gene_description	ID	EW_fpkm	SW_fpkm	EW_count	SW_count	log2FoldChange	padj	regulated
Galactinol--sucrose galactosyltransferase	CsaV3_1G000950	29.3333	122.943	2110.33	8654.33	2.17427	0	up
Trehalose-6-phosphate synthase, putative	CsaV3_1G001640	30.71	99.72	1717.67	5462.33	1.80649	0	up
Glutathione s-transferase, putative	CsaV3_1G004150	16.6	92.4867	503.333	2744.67	2.58449	0	up
thioredoxin-like 1-2, chloroplastic	CsaV3_1G005620	57.1433	207.697	2072.33	7368.67	1.96857	0	up
BTB/POZ and TAZ domain-containing protein	CsaV3_1G009120	34.46	163.88	1450.67	6753.67	2.35688	0	up
Peroxidase	CsaV3_1G010780	271.693	42.9333	12272.3	1900	-2.55405	0	down
oxygen-evolving enhancer protein 3-2, chloroplastic	CsaV3_1G011330	85.6967	8.65	2939.33	290.333	-3.20179	0	down
Protein of unknown function (DUF506)	CsaV3_1G012340	3.32333	86.8133	101.667	2599.33	4.8148	0	up
Ferredoxin	CsaV3_1G014830	19.99	126.663	558.667	3462	2.77037	0	up
photosystem I subunit O	CsaV3_1G015100	249.583	32.7733	2399.67	308.333	-2.8217	0	down
Xyloglucan endotransglucosylase/hydrolase	CsaV3_1G017280	112.797	19.73	2835	486	-2.40724	0	down
Chlorophyll a-b binding protein, chloroplastic	CsaV3_1G032510	154.86	3.96	2690	67.6667	-5.17675	0	down
Protein kinase, putative	CsaV3_1G032940	145.81	349.707	4372.67	10264.3	1.36931	0	up
endochitinase EP3-like	CsaV3_1G036780	53.5333	190.397	1350.33	4688	1.93707	0	up
calmodulin-binding protein 60 B-like isoform X2	CsaV3_1G038390	130.137	362.547	4536.33	12366	1.58515	0	up
Inositol oxygenase	CsaV3_1G040000	139.623	456.617	4422	14117.7	1.81626	0	up
F-box protein PP2-B13-like	CsaV3_2G006760	41.2133	135.72	1093.33	3523.33	1.82669	0	up
Cytochrome P450 family cinnamate 4-hydroxylase	CsaV3_2G009070	28.9433	99.5567	1866	6281.67	1.88923	0	up
Ethylene receptor	CsaV3_2G009260	28.45	76.06	2199	5756.67	1.52593	0	up
ABC transporter B family protein	CsaV3_2G009630	33.5167	90.4	3392	8958	1.53866	0	up
Photosystem I reaction center subunit IV	CsaV3_2G010090	78.5733	7.45333	2557.67	237.667	-3.29178	0	down
cytochrome P450 714C2-like	CsaV3_2G011650	10.3233	59.9733	344	1958.33	2.64599	0	up
Auxin-responsive protein	CsaV3_2G013230	111.293	283.577	4378	10914.3	1.45656	0	up
Fructose-bisphosphate aldolase	CsaV3_2G015280	60.5167	2.45333	2658	106	-4.51254	0	down
terpene synthase 10-like	CsaV3_2G017870	3.49333	39.1533	160.333	1762	3.59596	0	up
NAC domain-containing protein 2	CsaV3_2G019740	190.647	651.817	4606	15440.7	1.88105	0	up
PLATZ transcription factor family protein	CsaV3_3G001590	69.95	301.293	2385.67	10058.3	2.21402	0	up
Ethylene responsive transcription factor 1a	CsaV3_3G002460	38.1833	119.907	1498.33	4614	1.75881	0	up
Homeobox-leucine zipper protein	CsaV3_3G002540	18.9533	91.1033	677.667	3193.33	2.37347	0	up
Unknown protein	CsaV3_3G004610	7.58	53.7567	257	1785.67	2.93417	0	up
Thiamine thiazole synthase, chloroplastic	CsaV3_3G005340	63.89	3.01667	2359.67	109	-4.29939	0	down
NAD(P)H dehydrogenase (Quinone)	CsaV3_3G005530	130.463	348.64	3367.33	8811	1.52535	0	up
NAC domain-containing protein 55	CsaV3_3G006120	52.4633	356.403	1457.33	9691.67	2.87086	0	up
3-phosphoshikimate 1-carboxyvinyltransferase	CsaV3_3G009780	58.0967	173.1	3206.33	9342	1.68188	0	up
Ethylene receptor	CsaV3_3G012390	31.69	87.6667	3056.33	8287.67	1.57553	0	up
3'-phosphoadenosine 5'-phosphosulfate synthase 2	CsaV3_3G012820	40.6967	145.01	2376	8285.67	1.94032	0	up
Glutamine synthetase	CsaV3_3G013840	100.387	22.6767	4952.33	1093.33	-2.03966	0	down
major latex protein 149-like	CsaV3_3G019100	6.81333	83.8567	115	1387	3.73032	0	up
Ferredoxin	CsaV3_3G019220	102.427	12.3533	4084.67	481.667	-2.94514	0	down
Glyceraldehyde-3-phosphate dehydrogenase	CsaV3_3G020110	87.1133	9.91667	4653	518.333	-3.02814	0	down
GDSL esterase/lipase	CsaV3_3G023420	71.6333	10.33	3172	448.333	-2.68517	0	down
ABC transporter G family member 29-like	CsaV3_3G023620	52.4133	196.083	5727	20981.7	2.01062	0	up
Glycerophosphodiester phosphodiesterase	CsaV3_3G026730	63.1767	262.117	2998.67	12169.7	2.16002	0	up
lysine histidine transporter 1	CsaV3_3G027290	27.78	103.397	1148.33	4181	2.00299	0	up
Chlorophyll a-b binding protein, chloroplastic	CsaV3_3G031580	150.477	8.27667	2615.33	140.333	-4.08139	0	down
Chaperone protein dnaJ 8	CsaV3_3G032720	18.9567	107.027	595.333	3287.67	2.60423	0	up
Chaperone protein dnaJ 8	CsaV3_3G032730	33.5967	162.28	985.667	4665.33	2.37958	0	up
WRKY transcription factor	CsaV3_3G033000	13.9767	126.147	665.667	5889	3.28206	0	up
Non-specific lipid-transfer protein	CsaV3_3G033150	1464.45	162.07	31282.7	3387.33	-3.06885	0	down
DNA polymerase epsilon catalytic subunit A, putative	CsaV3_3G045320	32.5233	123.013	965.667	3568.67	2.02541	0	up
Plastocyanin	CsaV3_3G046150	42.6267	3.28667	1818.67	137.667	-3.58762	0	down
Glycosyltransferase	CsaV3_3G047570	8.41667	89	343.333	3562	3.51236	0	up
Unknown protein	CsaV3_4G003810	193.437	19.1167	2085.33	202.333	-3.23059	0	down
Glutamate dehydrogenase	CsaV3_4G004380	47.9467	246.807	1352.33	6821	2.47164	0	up
bZIP transcription factor 53	CsaV3_4G005470	28.2033	169.257	637.333	3750	2.69379	0	up
Photosystem II oxygen-evolving enhancer protein II-2	CsaV3_4G007520	157.14	21.0467	4781.33	626	-2.79438	0	down
10 kDa photosystem II polypeptide	CsaV3_4G007600	200.153	38.44	5253	988.333	-2.27288	0	down
epidermis-specific secreted glycoprotein EP1-like	CsaV3_4G008020	166.65	398.01	7342.33	17169.3	1.3633	0	up
Dirigent protein	CsaV3_4G023510	33.8167	208.427	389	2342	2.73037	0	up
Peroxidase	CsaV3_4G023640	15.1867	124.957	510.333	4109.67	3.14792	0	up
HXXXD-type acyl-transferase family protein	CsaV3_4G026040	3.13	61.23	169.667	3250.33	4.39887	0	up
E3 ubiquitin-protein ligase rma1h1-like protein	CsaV3_4G033770	32.34	116.067	1242.67	4367.67	1.95128	0	up
Ethylene-responsive transcription factor	CsaV3_4G034640	17.51	71.3533	944	3766.67	2.13437	0	up
Glyceraldehyde-3-phosphate dehydrogenase	CsaV3_4G037480	76.13	11.0067	2247.33	318.667	-2.68158	0	down
protein DMR6-LIKE OXYGENASE 2-like	CsaV3_5G001480	11.9367	131.71	410.333	4433	3.57105	0	up
Trehalase	CsaV3_5G002020	44.0067	130.717	2597.67	7558.67	1.67789	0	up
protein IQ-DOMAIN 14 isoform X1	CsaV3_5G003190	67.7367	189.1	4803.33	13133.7	1.58837	0	up
MLP-like protein 328	CsaV3_5G014560	161.067	524.21	4257	13530.7	1.80926	0	up
MLP-like protein 329	CsaV3_5G014910	434.4	1431.8	8203	26459.7	1.82779	0	up
MLP-like protein 328	CsaV3_5G014940	869.413	3325.28	15800.3	59056.3	2.0426	0	up
MLP-like protein 328	CsaV3_5G014960	10.4333	142.937	189	2527.33	3.88117	0	up
MLP-like protein 423	CsaV3_5G031770	247.747	27.2533	2530	272	-3.07755	0	down
Ribulose bisphosphate carboxylase small chain	CsaV3_5G034360	626.41	51.4467	20575	1657	-3.49893	0	down
Transmembrane protein	CsaV3_5G034410	11.4833	55.0933	582.667	2742.33	2.37166	0	up
Annexin	CsaV3_5G036600	157.85	40.21	5334.67	1330.33	-1.86535	0	down
Chlorophyll a-b binding protein, chloroplastic	CsaV3_5G039350	136.647	18.3567	2577	339.333	-2.78879	0	down
BAG family molecular chaperone regulator 6	CsaV3_6G000970	54.7067	9.26667	4122.67	684.333	-2.45415	0	down
Ethylene-responsive transcription factor 114	CsaV3_6G002790	316.693	990.887	11041.3	33849.7	1.75284	0	up
Riboflavin biosynthesis protein ribBA	CsaV3_6G003290	229.063	500.973	8193	17519.3	1.23603	0	up
ethylene-responsive transcription factor ERF113-like	CsaV3_6G005100	26.48	218.213	989.333	8003	3.15123	0	up
cinnamate-4-hydroxylase	CsaV3_6G013150	24.35	110.357	1298.67	5765.33	2.28759	0	up
Chlorophyll a-b binding protein, chloroplastic	CsaV3_6G013800	410.49	22.0033	12369	650	-4.11422	0	down
basic 7S globulin-like	CsaV3_6G018620	7.97667	42.2833	505.333	2627	2.51495	0	up
Catalase	CsaV3_6G031490	578.5	165.21	26934.3	7551.33	-1.70069	0	down
MTD1	CsaV3_6G031910	8.07333	121.673	317.333	4683	4.02172	0	up
NAC domain-containing protein	CsaV3_6G034250	99.37	252.773	5405	13465.7	1.45425	0	up
Receptor-like protein kinase	CsaV3_6G037920	28.9167	104.94	2309	8204	1.96676	0	up
Phenylalanine ammonia-lyase	CsaV3_6G039670	23.55	113.28	1284.33	6043	2.3728	0	up
Phenylalanine ammonia-lyase	CsaV3_6G039690	65.0233	165.75	3646	9110.33	1.45753	0	up
Photosystem II oxygen-evolving enhancer protein	CsaV3_6G042680	235.273	26.2367	7916.33	862.333	-3.05847	0	down
Indole-3-acetic acid-amido synthetase GH3.3, putative	CsaV3_6G043710	11.13	66.8533	525.667	3085.33	2.69173	0	up
LOB domain-containing protein	CsaV3_6G043970	71.8067	311.553	1825.67	7758.33	2.22454	0	up
BTB/POZ and TAZ domain protein	CsaV3_6G044040	15.6533	79.2933	1000.33	4956	2.44725	0	up
Phospho-2-dehydro-3-deoxyheptonate aldolase	CsaV3_6G045310	131.75	335.703	6770	16891.3	1.45674	0	up
Unknown protein	CsaV3_6G045760	40.5433	162.943	1731	6804.33	2.11376	0	up
DnaJ-like protein	CsaV3_6G047150	10.7767	72.1667	370.333	2434.67	2.8535	0	up
thiosulfate sulfurtransferase 16, chloroplastic	CsaV3_6G047570	2.93	89.0333	83.3333	2471.33	5.02977	0	up
WRKY family transcription factor	CsaV3_6G048830	59.6467	174.11	3172	9075.33	1.65304	0	up
5'-adenylylsulfate reductase 1, chloroplastic-like	CsaV3_6G048960	23.0033	101.68	899.667	3892.33	2.25072	0	up
Stem-specific protein tsjt1	CsaV3_6G050010	65.28	774.953	1645	19104.3	3.67671	0	up
Chlorophyll a-b binding protein, chloroplastic	CsaV3_6G051530	146.62	23.4167	2547.33	398.333	-2.53948	0	down
CTP synthase	CsaV3_6G053210	42.67	167.517	2746.67	10565.7	2.08033	0	up
Protein kinase, putative	CsaV3_7G001310	22.7367	90.2033	1476.67	5740.67	2.09588	0	up
Chlorophyll a-b binding protein, chloroplastic	CsaV3_7G002620	89.1967	11.4333	2976.33	374.333	-2.85624	0	down
Protein of unknown function (DUF506)	CsaV3_7G004500	37.3233	123.983	1313	4276.33	1.83978	0	up
Cysteine proteinase inhibitor	CsaV3_7G007160	3112.3	9008.52	29338.3	82880.7	1.64045	0	up
ATP-dependent Clp protease ATP-binding subunit	CsaV3_7G021260	18.5367	56.9867	1785	5364.67	1.72655	0	up
Unknown protein	CsaV3_7G023460	64.8467	209.123	1685.67	5315	1.79611	0	up
photosystem II reaction center W protein, chloroplastic-like	CsaV3_7G027520	100.763	15.52	2369	357.333	-2.59174	0	down
calvin cycle protein CP12-1, chloroplastic-like	CsaV3_7G029960	303.333	65.06	3548.33	744.333	-2.11452	0	down
transcription factor bHLH130-like isoform X2	CsaV3_7G031270	55.3633	157.257	3739	10395	1.6132	0	up
protein kinase family protein	CsaV3_7G035130	100.39	256.18	3301	8248.67	1.45871	0	up
--	novel.26	121.983	1178.95	1410.67	13313.7	3.3791	0	up
--	novel.562	123.19	21.5167	4904.67	838	-2.41064	0	down
ethylene-responsive transcription factor ERF113-like	CsaV3_6G007740	116.907	331.897	1822	5064.67	1.6128	3.42062e-304	up
Aquaporin	CsaV3_5G008940	311.277	114.603	13454	4846.67	-1.33448	4.78116e-304	down
photosystem I reaction center subunit V, chloroplastic	CsaV3_3G004330	55.5733	7.06667	1921	239.333	-2.86792	5.48458e-304	down
Cysteine rich receptor like kinase	CsaV3_6G049310	5.12667	34.38	253	1664.67	2.85471	1.44899e-303	up
Phloem lectin	CsaV3_4G030560	263.85	605.487	4699	10544	1.30531	4.17853e-303	up
Protein NRT1/ PTR FAMILY 4.4 like	CsaV3_3G006650	25.1733	84.7533	1242.33	4088.67	1.85839	4.17853e-303	up
4-coumarate--CoA ligase	CsaV3_7G031610	9.81667	49.7667	431.333	2139.33	2.44825	2.51081e-302	up
Protodermal factor 1	CsaV3_6G038000	13.5367	1.36333	2059.67	203	-3.20638	1.49047e-299	down
Lipase	CsaV3_1G006500	41.5533	112.763	1884.67	5010.33	1.54762	5.52427e-298	up
Zinc finger CCCH domain-containing protein	CsaV3_2G025800	18.0733	68.44	786.667	2919.33	2.02865	1.75753e-296	up
NADPH-protochlorophyllide oxidoreductase	CsaV3_4G033870	38.4267	3.67667	1784.67	168	-3.27325	2.45187e-296	down
Phloem protein 2	CsaV3_1G046430	49.14	179.343	922.333	3296.67	1.97508	4.67217e-295	up
tetrahydrocannabinolic acid synthase-like	CsaV3_1G037490	33.26	3.88	1712	195.333	-2.99338	1.76135e-291	down
Photosystem I reaction center subunit psaK	CsaV3_6G052210	34.3333	3.39667	1841.33	178	-3.23335	3.77309e-289	down
Chlorophyll a-b binding protein, chloroplastic	CsaV3_3G005950	52.7867	4.92333	1627.33	149	-3.31268	3.97511e-288	down
Phenylalanine ammonia-lyase	CsaV3_4G002290	71.6333	215.633	1445.67	4260.33	1.69734	5.5132e-288	up
Myosin	CsaV3_7G031590	51.92	118.793	5818.33	13049	1.30163	4.7229e-286	up
Phenylalanine ammonia-lyase	CsaV3_6G039680	50.2833	129.233	2948	7408.67	1.46872	7.1016e-284	up
12-oxophytodienoate reductase	CsaV3_2G033050	49.1867	139.243	1838.67	5095.67	1.60868	1.24064e-282	up
Unknown protein	CsaV3_1G041670	1836.52	512.647	8162	2223.33	-1.73463	3.98956e-282	down
NAC domain-containing protein, putative	CsaV3_5G032930	1.71667	34.0967	64	1246	4.42153	6.84261e-282	up
F-box/kelch-repeat protein	CsaV3_5G032540	45.56	98.6333	5011.67	10617.7	1.22131	2.48116e-274	up
Cysteine-rich receptor-like protein kinase	CsaV3_2G024830	317.093	651.097	13413.7	26951	1.1451	8.73334e-274	up
Oligopeptide transporter	CsaV3_2G033690	37.82	92.12	2566	6115.33	1.39134	2.43703e-273	up
MLO-like protein	CsaV3_6G006330	200.113	72.2667	6763	2391.67	-1.36203	4.07825e-270	down
DNA-directed RNA polymerase II subunit	CsaV3_3G012620	11.4833	57.5	390.333	1907.67	2.4284	1.79338e-269	up
zinc finger CCCH domain-containing protein 20-like	CsaV3_4G035420	13.11	79.05	270	1593.33	2.69883	4.99287e-269	up
Non-specific serine/threonine protein kinase	CsaV3_2G003670	186.973	365.523	7963.67	15241	1.07433	7.94491e-268	up
Ferredoxin--NADP reductase	CsaV3_3G000770	47.02	6.55667	1681.67	229.333	-2.7356	8.53255e-265	down
Protein of unknown function, DUF642	CsaV3_2G031830	383.973	145.84	13909.7	5181.67	-1.28907	8.21141e-263	down
Aldehyde dehydrogenase	CsaV3_2G004110	148.23	304.87	5242.33	10548.7	1.14742	1.8181e-262	up
Phenylalanine ammonia-lyase	CsaV3_4G002310	55.0467	127.377	3346	7582	1.31772	3.54119e-258	up
protein ENL-like	CsaV3_2G031340	47.72	161.147	1204	3977.67	1.86331	2.78137e-257	up
AP2-like ethylene-responsive transcription factor	CsaV3_3G006900	2.98667	25.7	158	1333	3.21429	8.37839e-257	up
transcription factor DIVARICATA	CsaV3_6G004320	43.88	113.143	1784.67	4508.33	1.47408	1.49866e-256	up
caffeic acid 3-O-methyltransferase-like	CsaV3_3G004010	58.0033	8.24	1939.67	269.333	-2.70819	4.92895e-256	down
Chlorophyll a-b binding protein, chloroplastic	CsaV3_6G051520	38.2367	1.36667	1372	48	-4.70103	4.69911e-255	down
calmodulin	CsaV3_3G015240	19.74	94.8433	419	1969.33	2.37162	6.20654e-255	up
Magnesium-protoporphyrin IX monomethyl ester [oxidative] cyclase	CsaV3_4G031720	40.31	4.79	1494.33	173.667	-2.96707	1.21415e-254	down
Pyruvate decarboxylase, putative	CsaV3_3G033550	38.7033	99.4	1879	4729.33	1.46857	1.70333e-253	up
MYB transcription factor	CsaV3_7G004070	72.7533	18.7067	3112.67	783	-1.85285	1.52601e-252	down
Auxin-responsive protein	CsaV3_7G027600	268.923	92.27	8928	2994.67	-1.43622	1.19629e-251	down
Unknown protein	CsaV3_7G008870	255.89	886.55	955.667	3237.33	1.89865	2.84337e-251	up
isoflavone reductase-like protein	CsaV3_2G014820	18.4867	72.7	653	2519	2.08279	5.6446e-251	up
Sugar transporter, putative	CsaV3_6G038210	0.896667	23.7333	44.6667	1151	4.82571	3.3401e-249	up
3-hydroxyisobutyryl-CoA hydrolase-like protein	CsaV3_4G031950	35.8933	97.4133	1598.33	4244.67	1.54727	1.06025e-248	up
--	novel.501	36.1133	3.14333	1475	125.667	-3.41473	5.37363e-248	down
Ethylene-responsive transcription factor	CsaV3_1G000060	26.53	124.123	376	1723	2.33379	9.49819e-248	up
Tubulin alpha chain	CsaV3_4G017500	173.47	65.4633	9093.33	3358.33	-1.29894	3.40372e-247	down
BTB/POZ and TAZ domain-containing protein 1-like	CsaV3_1G005240	30.7733	91.9733	1196	3504.67	1.68754	6.53061e-247	up
protein CURVATURE THYLAKOID 1A, chloroplastic	CsaV3_3G008350	117.71	23.2833	3008.33	582	-2.23144	1.83039e-246	down
Chlorophyll a-b binding protein, chloroplastic	CsaV3_1G043710	76.07	7.86667	1361.33	137.667	-3.16792	1.40682e-245	down
basic 7S globulin-like	CsaV3_3G013680	147.953	338.507	7383.67	16546.3	1.30132	1.28045e-242	up
nudix hydrolase 1-like	CsaV3_5G033840	18.8	84.2167	409.667	1792	2.26864	1.93746e-242	up
F-box protein PP2-A13	CsaV3_3G009250	13.49	50.0233	574	2084.33	1.99818	6.75858e-242	up
Glutamine synthetase	CsaV3_5G023920	280.927	109.75	10976.3	4206	-1.24835	3.44097e-241	down
oxidative stress 3	CsaV3_2G001820	2.13333	23.87	98	1070.33	3.588	3.88087e-240	up
Cysteine synthase	CsaV3_6G000650	15.7433	53.31	768.333	2543.67	1.86568	1.52309e-239	up
Lipoxygenase	CsaV3_4G023820	4.06667	25.4533	221	1353.67	2.75298	5.03346e-239	up
Beta-amylase	CsaV3_6G005730	120.51	240.27	6310	12319.3	1.10269	6.96507e-239	up
Acetate kinase	CsaV3_4G010480	129.727	303.053	2912	6647.33	1.33073	7.03403e-239	up
Peroxidase	CsaV3_7G005720	20.5467	75.9367	573.667	2079.33	1.99452	4.71342e-238	up
Phosphoethanolamine N-methyltransferase	CsaV3_1G004330	63.1133	15.5033	2839	682	-1.91876	1.73945e-237	down
Cytochrome P450	CsaV3_2G035450	27.1633	76.9067	1155.67	3207	1.60909	1.86456e-237	up
Cytochrome b6-f complex iron-sulfur subunit	CsaV3_7G004050	78.9133	15.24	2205.33	416.333	-2.26552	1.91439e-235	down
Siroheme synthase	CsaV3_7G031380	9.4	39.0433	449.667	1825.67	2.16087	2.22992e-233	up
Natterin-3 like	CsaV3_6G006870	569.42	221.84	25986.3	9920	-1.25266	2.35793e-233	down
PAR1 protein	CsaV3_3G034340	64.2233	165.607	1695	4273.67	1.47344	1.47605e-232	up
MYB-related transcription factor	CsaV3_3G015330	2.60667	28.81	96.6667	1043.33	3.57016	3.51752e-231	up
Polyadenylate-binding protein 2	CsaV3_4G009500	31.73	74.6633	3360.33	7733.33	1.3417	9.15757e-230	up
Unknown protein	CsaV3_5G036830	11.36	99.1033	139.667	1195	3.23453	7.74167e-229	up
protein CURVATURE THYLAKOID 1B, chloroplastic	CsaV3_6G008350	30.6667	2.50333	1228.67	98	-3.50934	4.55235e-228	down
Glycosyltransferase	CsaV3_7G008380	4.96	28.89	236.667	1349	2.65004	5.38613e-227	up
basic 7S globulin-like	CsaV3_3G013660	32.4433	93.2167	1318	3706.67	1.62986	1.40984e-226	up
inactive TPR repeat-containing thioredoxin TTL3	CsaV3_4G028740	35.9633	87.8	2018.67	4819.67	1.39449	2.78075e-224	up
Alcohol dehydrogenase, putative	CsaV3_7G008140	6.07	37.38	223.667	1340.67	2.72483	3.222e-224	up
Glycosyltransferase	CsaV3_3G027450	7.19	36.9733	286.333	1437.67	2.46832	1.16905e-223	up
Aquaporin	CsaV3_6G013910	125.027	40.18	4743.33	1490	-1.53118	8.95299e-223	down
Unknown protein	CsaV3_2G011320	35.3733	80.4333	2893.33	6437.33	1.29227	1.76053e-222	up
3-oxo-5-alpha-steroid 4-dehydrogenase family protein	CsaV3_5G035120	5.52	42.7367	152.667	1154	3.05659	4.39834e-222	up
Aquaporin PIP2	CsaV3_6G039540	165.077	331.933	5544.33	10923.7	1.11508	2.28654e-221	up
AP2/ERF and B3 domain transcription factor	CsaV3_5G034010	214.477	423.393	13058	25214.3	1.08841	4.16654e-221	up
F-box protein	CsaV3_6G038860	28.3933	67.5767	1837.67	4280.67	1.35806	7.73284e-221	up
Alpha/beta hydrolase-3	CsaV3_5G034130	9.54	56.1667	219.667	1263.33	2.66356	2.50357e-220	up
Blue copper protein	CsaV3_3G007260	59.6167	190.517	1665.33	5214	1.78368	7.26883e-220	up
4-coumarate--CoA ligase	CsaV3_7G031620	15.8233	52.0967	710.333	2291	1.82718	6.45449e-219	up
secoisolariciresinol dehydrogenase-like	CsaV3_3G037630	176.163	55.22	4431.33	1361	-1.56627	3.34185e-218	down
calcium uniporter protein 3, mitochondrial	CsaV3_6G042480	15.8833	60.99	485.667	1825.67	2.04876	3.81833e-218	up
L-ascorbate oxidase	CsaV3_6G045670	17.9267	53.96	936.333	2760	1.69755	4.27066e-217	up
homeobox-leucine zipper protein HOX11-like	CsaV3_7G031430	13.0433	50.1633	632	2381.67	2.05124	1.10569e-216	up
Transketolase	CsaV3_3G009790	26.18	5.89333	2021.33	446.333	-2.04288	4.39863e-215	down
polygalacturonase-1 non-catalytic subunit beta-like	CsaV3_2G024590	216.167	77.64	15396.3	5433.67	-1.36973	1.0567e-214	down
Protein kinase, putative	CsaV3_4G008280	35.0133	77.4233	2728.33	5908.67	1.25197	2.6923e-214	up
Patellin-3	CsaV3_4G030300	110.4	38.2333	6030	2049	-1.42211	1.3019e-213	down
Gamma-glutamylcyclotransferase	CsaV3_2G031240	86.6467	192.577	3235	7026.67	1.25894	2.37449e-213	up
Abscisic acid 8'-hydroxylase	CsaV3_4G007140	224.767	94.2267	9574.67	3932	-1.14688	1.11416e-212	down
Macpf domain-containing protein	CsaV3_6G003150	14.5567	45.5033	865	2651.33	1.75195	2.4296e-212	up
Haloacid dehalogenase-like hydrolase (HAD) superfamily protein	CsaV3_6G038160	26.4967	85.2167	702.667	2210.33	1.7918	2.85145e-212	up
cinnamoyl coa reductase	CsaV3_3G032850	16.63	62.13	524.667	1914.67	2.00701	6.31904e-212	up
phototropin-1	CsaV3_6G021920	47.69	14.4533	3745.67	1113	-1.61435	8.92843e-212	down
Receptor protein kinase CLAVATA1, putative	CsaV3_1G029150	1.32	13.2433	99	971.333	3.4345	9.90336e-210	up
Abc transporter c family member 3	CsaV3_5G030540	29.76	60.7867	3469.33	6940.33	1.13763	3.35469e-209	up
Chorismate synthase	CsaV3_6G036360	57.8233	129.133	2301	5035.67	1.26665	9.36523e-209	up
Calcium-transporting ATPase	CsaV3_7G027670	8.36333	25.0133	855.333	2501.67	1.68691	4.46122e-208	up
protein ECERIFERUM 3	CsaV3_1G029420	33.0733	8.02	2073.67	492.333	-1.93712	2.41046e-206	down
Unknown protein	CsaV3_2G014320	26.62	79.25	1064.33	3092	1.68022	1.92829e-204	up
Bidirectional sugar transporter SWEET	CsaV3_3G014800	93.7533	25.2267	2538	668	-1.78673	2.43811e-204	down
Aquaporin	CsaV3_6G039530	7.15667	40.1967	238.667	1309.67	2.59542	4.0057e-204	up
Remorin like	CsaV3_6G052050	32.5567	74.1767	2221.67	4959	1.2953	1.09073e-203	up
PLATZ transcription factor family protein	CsaV3_3G049080	31.3767	82.08	1141.33	2924.67	1.49468	4.42739e-203	up
Protein of unknown function, DUF538	CsaV3_7G026870	63.5667	20.8433	3458.67	1110	-1.50144	2.81903e-202	down
SNF1-related protein kinase regulatory subunit gamma-1	CsaV3_1G000600	29.7133	74.96	1485.33	3665.33	1.44167	4.44316e-201	up
Vacuolar cation/proton exchanger	CsaV3_4G026260	99.6467	31.7233	3646.33	1138.67	-1.5432	1.17123e-200	down
DUF1499 domain-containing protein	CsaV3_6G006160	104.59	266.17	1542	3844.67	1.45541	4.61376e-199	up
Receptor-like protein kinase	CsaV3_4G023950	11.2733	35.81	725	2253.67	1.77467	1.19693e-198	up
AAA-ATPase At2g18193-like	CsaV3_6G046640	2.79	20.6933	143.333	1041	2.99991	2.24132e-198	up
Plant/T7H20-70 protein	CsaV3_3G034460	321.387	637.42	10078.7	19522	1.09501	3.38115e-198	up
photosystem I reaction center subunit VI, chloroplastic	CsaV3_3G025000	31.06	3.82	1240.67	149.667	-2.91427	9.31714e-198	down
WRKY transcription factor	CsaV3_6G051490	15.7167	68.67	371.333	1590	2.23485	1.77579e-197	up
Sugar transporter, putative	CsaV3_1G011740	42.39	92.0433	3762	7986.67	1.22563	6.77455e-197	up
O-methyltransferase	CsaV3_7G003200	0.623333	38.3733	19.3333	1165	6.05274	3.40763e-196	up
arabinogalactan peptide 22	CsaV3_3G021920	63.15	11.4767	1564.67	278	-2.35369	1.08804e-194	down
Cytochrome P450	CsaV3_6G004090	41.0367	6.93	1378.33	227.667	-2.45953	5.32542e-194	down
Unknown protein	CsaV3_2G012830	1315.82	198.15	9435.33	1386.33	-2.62443	8.7833e-194	down
ethylene-responsive transcription factor 5	CsaV3_3G002470	37.4667	106.947	844	2359	1.62083	9.32051e-194	up
TMV resistance protein N-like	CsaV3_2G004870	72.4867	20.9	2596	732.333	-1.68741	1.23329e-192	down
Inorganic pyrophosphatase	CsaV3_7G034880	3.64	28.5233	145.333	1113.67	3.07836	2.03179e-192	up
Lysine-specific demethylase	CsaV3_3G001400	22.3167	54.89	1994.67	4803	1.40526	6.75581e-192	up
ROTUNDIFOLIA like 12	CsaV3_2G002450	31.9433	98.1733	803.667	2420	1.72779	9.28527e-191	up
Protease inhibitor protein	CsaV3_3G012450	4.95667	215.317	23.3333	991	5.54737	1.75625e-190	up
chaperone protein DnaJ-like	CsaV3_2G002870	58.72	9.33667	1347.33	209.333	-2.54648	2.31721e-190	down
Flavin-containing monooxygenase	CsaV3_6G012670	43.6967	12.0833	2379.33	642.333	-1.74934	5.78898e-190	down
Ethylene-responsive transcription factor	CsaV3_7G034050	319.17	607.797	8145.67	15168.3	1.03621	1.68271e-189	up
Expansin	CsaV3_5G038140	29.7133	1.26333	980.667	41	-4.4423	3.15473e-189	down
Phosphoglycerate kinase	CsaV3_6G013500	49.9833	12.8733	2277.67	575.667	-1.84862	3.25703e-189	down
Translocase subunit seca	CsaV3_5G034370	29.9467	73.4067	2548	6105.67	1.40054	6.45675e-189	up
Glycerate dehydrogenase	CsaV3_7G001060	28.13	2.02	945.333	66.6667	-3.68875	7.02546e-188	down
Fructose-1,6-bisphosphatase	CsaV3_5G008880	38.66	3.33333	982.333	83.3333	-3.42371	2.2798e-186	down
BURP domain-containing protein BNM2C-like	CsaV3_7G023440	127.967	45.88	6050.67	2117.67	-1.37361	1.33182e-185	down
Transcription activator of gluconeogenesis	CsaV3_7G032760	38.6567	178.047	282	1275	2.31328	2.10324e-185	up
RNA-binding protein 38	CsaV3_5G006290	107.84	32.94	3751.33	1123.67	-1.60355	4.4748e-185	down
Protein nuclear fusion defective 4	CsaV3_3G036120	25.4333	3.52333	1336.67	181.667	-2.74421	4.90472e-185	down
Receptor protein kinase, putative	CsaV3_3G016040	2.95667	16.6433	208.333	1149.67	2.60048	6.21079e-185	up
glycine-rich cell wall structural protein 2-like	CsaV3_1G029350	2.82	34.32	67.6667	804	3.7084	7.09199e-185	up
Tubulin beta chain	CsaV3_5G002840	51.7633	21.73	5710.33	2346	-1.14509	1.57741e-184	down
EIN3-binding F-box protein 1-like	CsaV3_2G002930	66.8567	142.907	4694	9838	1.20324	2.07035e-184	up
external alternative NAD(P)H-ubiquinone oxidoreductase B2, mitochondrial	CsaV3_1G011780	3.02	17.75	176.667	1016	2.6624	4.35169e-183	up
Indole-3-acetic acid-amido synthetase GH3.3, putative	CsaV3_6G043720	3.05	19.46	153.667	962	2.78302	4.70559e-183	up
AAA-ATPase	CsaV3_3G041820	16.63	108.18	1216.67	7743.33	2.80916	5.407e-183	up
delta(24)-sterol reductase	CsaV3_7G030530	50.0733	16.7	3254.33	1063	-1.47701	1.43449e-182	down
Phytosulfokines 3, putative	CsaV3_6G044290	35.14	118.833	631.667	2086.67	1.86456	2.71132e-182	up
RPM1-interacting protein 4-like	CsaV3_5G030660	50.2933	158.75	971	2990	1.76466	5.7852e-182	up
AR781, pheromone receptor-like protein (DUF1645)	CsaV3_2G014120	31.9333	105.527	995.333	3222.33	1.83181	1.03946e-181	up
Xyloglucan endotransglucosylase/hydrolase	CsaV3_1G017270	46.73	8.94667	1534.67	288	-2.27653	3.2384e-181	down
Gibberellin regulated protein	CsaV3_3G041480	566.857	229.193	15769	6238.33	-1.19934	4.08297e-181	down
Photosystem II PsbX	CsaV3_1G040810	413.613	98.0567	3260.67	759.333	-1.96895	7.20569e-181	down
CASP-like protein	CsaV3_3G014160	1.21	37.9267	28.3333	866.667	5.07544	8.05115e-181	up
Auxin-responsive protein	CsaV3_1G030930	6.11667	38.7367	158.333	980.333	2.77014	1.12472e-180	up
Thylakoid soluble phosphoprotein	CsaV3_6G016350	32.6	1.90667	955.667	55	-3.98556	2.53316e-180	down
Protein early responsive to dehydration 15	CsaV3_6G002060	113.35	246.203	2394.67	5099	1.22682	6.03211e-180	up
Chlorophyll a-b binding protein, chloroplastic	CsaV3_4G026100	65.08	14.72	2061.67	457.667	-2.03617	2.63184e-179	down
WAT1-related protein	CsaV3_4G028340	165.1	64.8733	5842.67	2248.67	-1.24005	5.91109e-178	down
Chitinase-like protein	CsaV3_3G015080	48.2833	114.927	1563	3645	1.35852	1.05656e-177	up
Phenylalanine ammonia-lyase	CsaV3_6G039710	60.3467	120.44	3462	6758.33	1.10392	1.26146e-177	up
myb-like transcription factor family protein	CsaV3_5G034020	4.61	28.5033	166	1009.67	2.73977	4.72209e-177	up
GDP-L-galactose phosphorylase 1	CsaV3_7G022020	44.37	95.0233	2753	5772	1.20601	7.74075e-177	up
WRKY protein	CsaV3_5G011080	6.22	73.9067	247.667	2891	3.67927	1.35015e-176	up
Calmodulin-like protein	CsaV3_4G003420	58.59	17.1867	2602.33	747	-1.66288	1.60744e-176	down
Cysteine/Histidine-rich C1 domain family protein	CsaV3_4G025400	38.4533	97.62	1076	2672.67	1.45099	1.46917e-175	up
HXXXD-type acyl-transferase family protein	CsaV3_4G034510	3.04667	19.8867	150	963	2.81922	2.29052e-175	up
lactoylglutathione lyase-like	CsaV3_3G005000	106.89	266.58	2170.67	5279.33	1.42472	9.0012e-175	up
E3 ubiquitin-protein ligase RGLG2-like	CsaV3_5G030810	4.08667	23.61	192	1083	2.63447	3.09398e-174	up
Two-component response regulator	CsaV3_7G008830	104.467	196.177	3837.67	7056.67	1.01644	1.5715e-173	up
Aminotransferase	CsaV3_4G000360	16.12	45.13	870.667	2388	1.59296	2.10907e-173	up
protein ECERIFERUM 1-like	CsaV3_6G006560	19.0367	0.476667	989.667	24.3333	-5.20911	4.89583e-173	down
NAC domain containing protein	CsaV3_3G049360	6.44	27.7167	285	1197.33	2.21038	8.56204e-172	up
Transmembrane protein	CsaV3_4G002780	10.98	36.82	467.667	1536.33	1.8534	9.57627e-171	up
Glycosyltransferase	CsaV3_4G032430	4.37	23.4667	201.333	1056.33	2.53054	7.63099e-170	up
RING-type E3 ubiquitin transferase	CsaV3_4G027070	16.4667	44.6467	1014.33	2700.33	1.5477	4.97215e-169	up
--	novel.19	154.957	60.86	4634	1779	-1.24166	4.59575e-168	down
F-box protein PP2-B13-like	CsaV3_2G006770	7.95333	40.8167	218.333	1092.33	2.46433	1.5707e-167	up
Thioredoxin	CsaV3_3G045510	6.91667	23.0533	566.667	1842.33	1.84221	2.15928e-167	up
photosystem I reaction center subunit N, chloroplastic	CsaV3_6G041600	84.5233	8.86333	951.333	97.3333	-3.14878	3.22923e-167	down
HXXXD-type acyl-transferase family protein	CsaV3_3G034110	131.587	252.723	6609.33	12447	1.04894	4.36876e-167	up
Xyloglucan endotransglucosylase/hydrolase	CsaV3_6G038030	270.103	119.587	8086.67	3500.33	-1.06857	4.73781e-167	down
Homeobox protein knotted-1-like	CsaV3_4G036880	14.59	40.69	740.667	2023	1.58729	1.17273e-166	up
Phenylalanine ammonia-lyase	CsaV3_6G039700	14.6133	42.5333	818	2327.33	1.64754	5.86794e-166	up
RING-type E3 ubiquitin transferase	CsaV3_5G014460	7.88	35.1933	267.667	1172.67	2.26773	9.55033e-166	up
Villin protein	CsaV3_1G031760	21.96	46.95	1857.33	3893	1.20411	1.5075e-165	up
heavy metal-associated isoprenylated plant protein 3-like	CsaV3_3G035980	19.05	52.7767	774.667	2104	1.57792	2.07135e-165	up
glycine-rich cell wall structural protein 1.0-like	CsaV3_3G001640	0.466667	71.7633	10.3333	1567.67	7.38588	3.18203e-165	up
Neutral/alkaline invertase	CsaV3_3G015320	24.0333	54.7467	1369.67	3054	1.29504	8.03687e-165	up
Chorismate mutase	CsaV3_5G038370	4.75333	24.9733	189.333	974.333	2.50148	1.11433e-164	up
secoisolariciresinol dehydrogenase-like	CsaV3_6G040930	28.4067	3.66667	963.667	121.667	-2.84691	1.27499e-164	down
Methyltransferase	CsaV3_5G034940	16.07	46.69	779.667	2217	1.64642	9.49335e-164	up
WAT1-related protein	CsaV3_2G018030	28.5633	76.8833	955.333	2522	1.53677	1.0611e-163	up
Kinase, putative	CsaV3_4G032890	5.22333	18.6	403	1408.67	1.94187	1.55649e-162	up
Cytokinin riboside 5'-monophosphate phosphoribohydrolase	CsaV3_3G037780	15.7767	73.4733	251.333	1142	2.32401	8.24314e-162	up
Photosystem II lipoprotein Psb27	CsaV3_7G004300	19.3333	1.89667	910.333	87.3333	-3.2444	4.10691e-161	down
heavy metal-associated isoprenylated plant protein 3-like	CsaV3_6G014230	175.993	62.35	3745.33	1300.67	-1.38948	4.45951e-161	down
3-hydroxyisobutyrate dehydrogenase-like	CsaV3_2G001870	129.403	53.7933	4683.67	1907.33	-1.15901	5.02689e-161	down
UDP-glucuronosyltransferase	CsaV3_7G006260	41.8867	10.7633	1811	456.333	-1.85249	2.13875e-160	down
Auxin-responsive protein	CsaV3_5G004700	35.3033	4.68333	946.667	123	-2.80572	9.86815e-160	down
RING-type E3 ubiquitin transferase	CsaV3_6G041810	16.3167	44.8733	851	2292.33	1.56706	3.33604e-159	up
Plastocyanin-like domain protein	CsaV3_2G014140	15.8467	59.3133	520	1904.67	2.01191	4.07954e-159	up
LRR-RLK	CsaV3_7G022790	12.26	31.5867	856	2159.67	1.47293	4.2866e-159	up
--	novel.66	61.2333	126.223	2060	4156	1.1507	6.06383e-159	up
E3 ubiquitin-protein ligase BOI	CsaV3_7G001040	73.4333	165.793	1632.33	3602	1.28164	4.15095e-158	up
major allergen Pru ar 1-like	CsaV3_6G022630	0.893333	51.3767	16	901.667	5.95535	2.01737e-157	up
Gibberellin receptor	CsaV3_7G028420	17.6533	43.5833	1005.67	2430	1.41078	1.2046e-156	up
Lipoxygenase	CsaV3_4G023930	7.48333	1.23333	1047	169	-2.49361	4.01296e-156	down
Ribulose bisphosphate carboxylase/oxygenase activase	CsaV3_6G001300	23.16	3.51	975	144.667	-2.61438	4.65737e-155	down
aspartic proteinase PCS1	CsaV3_6G001270	1.72	13.1833	97.3333	730.333	3.04517	1.47586e-154	up
Methyltransferase	CsaV3_4G027850	9.26	31.6533	404.667	1355.33	1.88141	7.91856e-154	up
Protein DETOXIFICATION	CsaV3_1G039850	1.42333	13.8967	73	696	3.39391	1.11151e-153	up
Heat shock 70 kDa protein	CsaV3_5G026520	34.87	10.3267	1886	547	-1.64818	1.7673e-153	down
Mitochondrial carrier family	CsaV3_4G017510	34.8367	8.78333	1751.33	432	-1.88133	2.93369e-153	down
hydroxycinnamoyl-CoA shikimate/quinate hydroxycinnamoyl transferase	CsaV3_7G031830	32.8567	73.26	1478	3229	1.26433	4.1016e-153	up
Glutathione s-transferase	CsaV3_1G005440	10.0533	60.2067	154	905.667	2.69214	1.10556e-152	up
Malate dehydrogenase	CsaV3_5G035850	28.5967	4.48667	1118.67	171.333	-2.56774	2.89921e-152	down
Glycine rich protein	CsaV3_7G002960	954.827	385.477	15581.3	6142.67	-1.20154	5.22506e-152	down
wound-induced protein 1	CsaV3_6G002080	145.87	304.607	2077.33	4243	1.16938	2.14997e-151	up
isoflavone reductase homolog	CsaV3_2G014830	2.27	22.6933	68.6667	673	3.42963	2.71646e-151	up
Zinc finger, B-box	CsaV3_3G044220	6.4	26.34	266.667	1075	2.14878	3.39888e-151	up
pirin-like protein	CsaV3_7G018750	29.5233	87.68	582.667	1693	1.6774	6.7568e-151	up
bifunctional epoxide hydrolase 2-like	CsaV3_4G000930	106.197	203.913	3976.67	7484	1.0486	4.50587e-150	up
Chlorophyll a-b binding protein, chloroplastic	CsaV3_1G002410	25.3933	4.14667	996	159	-2.5089	5.07794e-150	down
Glycosyltransferase	CsaV3_6G001040	0.88	12.63	44.6667	630	3.95555	8.62307e-150	up
protein NRT1/ PTR FAMILY 6.2-like	CsaV3_1G030010	29.6933	9.42333	2135.67	664	-1.54789	1.40862e-149	down
MP domain-containing protein	CsaV3_1G042880	101.37	36.5033	3535.33	1244.33	-1.36647	8.81461e-149	down
Peroxidase	CsaV3_7G006370	28.16	72.8167	808.333	2049	1.47852	1.61985e-148	up
Protein kinase	CsaV3_5G027080	6.81333	26.1	301	1130	2.04566	3.19552e-148	up
Tetratricopeptide repeat (TPR)-like superfamily protein	CsaV3_7G032240	8.74333	2.07667	1502.67	349.333	-1.96629	3.70404e-148	down
Class I glutamine amidotransferase	CsaV3_2G033820	10.6367	30.9867	594	1692.67	1.64881	5.10459e-148	up
Protein DETOXIFICATION	CsaV3_5G034790	7.1	26.14	345.333	1245.33	1.98726	6.2737e-148	up
Glutathione S-transferase	CsaV3_3G011460	7.20333	37.5533	194.333	993	2.49012	1.03297e-147	up
Beta-glucosidase	CsaV3_7G031390	44.55	13.5933	1891	565.333	-1.60494	2.46262e-147	down
WAT1-related protein	CsaV3_1G029400	1.05	10.4433	70.3333	682.667	3.41896	3.00765e-147	up
3-beta hydroxysteroid dehydrogenase	CsaV3_4G030580	28.8933	5.58667	1140	216.333	-2.26137	3.73209e-146	down
Aquaporin	CsaV3_6G051150	25.35	63.5433	871.333	2137.67	1.43262	9.43173e-146	up
magnesium-protoporphyrin IX methyltransferase	CsaV3_1G000080	16.6667	3.32	1129.33	220.333	-2.21922	1.26281e-145	down
wall-associated receptor kinase-like 14	CsaV3_6G042730	51.24	96.86	3050	5648.33	1.02614	4.52355e-145	up
photosystem II reaction center W protein, chloroplastic-like	CsaV3_2G004030	84.1533	5.95	744.667	51.3333	-3.71708	8.20453e-144	down
Photosystem I reaction center subunit III	CsaV3_1G046680	131.073	17.3833	4652.33	604	-2.80761	9.27259e-144	down
Unknown protein	CsaV3_7G031190	14.24	56.1133	273	1053.33	2.08561	3.63962e-143	up
Annexin	CsaV3_5G036590	43.6533	10.1767	1400.67	319.667	-1.9932	3.86131e-143	down
Oxalyl-CoA decarboxylase	CsaV3_4G010390	14.2967	41.5233	645.667	1834.33	1.64458	4.55319e-143	up
terpene synthase 10-like isoform X1	CsaV3_2G017980	19.1233	49.2867	864.333	2174.67	1.47182	7.38947e-143	up
Nucleobase-ascorbate transporter	CsaV3_1G014520	42.3567	15.9467	2916.33	1075.33	-1.30219	7.95383e-143	down
NADPH:quinone oxidoreductase-like	CsaV3_5G036800	36.0333	93.9333	983.667	2511	1.48984	8.26227e-143	up
Glycerol-3-phosphate transporter	CsaV3_5G005700	4.58333	18.7333	251	1005.67	2.13964	1.07764e-142	up
RING-type E3 ubiquitin transferase	CsaV3_6G006500	3.69333	23.5567	119	742.667	2.78046	1.26486e-142	up
Unknown protein	CsaV3_7G028790	36.5933	143.463	326.667	1251	2.07683	3.82717e-142	up
Unknown protein	CsaV3_6G045740	20.13	59.2533	656	1890.33	1.66518	7.29218e-142	up
Peroxidase	CsaV3_4G023610	124.143	50.8267	5010	2009	-1.18103	1.54628e-141	down
Exocyst subunit Exo70 family protein	CsaV3_3G035190	2.44667	14.6733	137.333	807	2.69072	2.32986e-141	up
Glucan endo-1,3-beta-glucosidase, putative	CsaV3_6G051760	3.75667	22.1933	133	768.667	2.669	3.64996e-141	up
RPM1-interacting protein 4-like	CsaV3_3G010840	48.7867	103.323	1510.33	3129	1.18957	1.11798e-140	up
programmed cell death protein 4-like	CsaV3_1G039900	52.37	227.717	240	1020.33	2.22635	1.63909e-140	up
aquaporin TIP4-1	CsaV3_2G030920	54.5967	14.44	1891.67	489	-1.81152	5.08968e-140	down
trihelix transcription factor GT-3b	CsaV3_3G033700	45.42	112.09	1376.33	3330.67	1.41114	8.14426e-140	up
Glycosyltransferase	CsaV3_1G045360	19.9767	2.48	829.667	100.667	-2.90531	1.43212e-139	down
(R)-mandelonitrile lyase 1-like	CsaV3_2G008170	0.556667	16.8733	21.6667	636.333	5.0158	6.49551e-139	up
WRKY protein	CsaV3_2G032460	10.02	39.59	281	1084.33	2.08758	1.40316e-138	up
RING finger and CHY zinc finger protein	CsaV3_6G014350	4.66667	24.15	185.333	936.333	2.47655	1.53537e-138	up
Protein DETOXIFICATION	CsaV3_7G003650	35.8367	80.77	1204.67	2654.67	1.27897	5.69154e-137	up
cannabidiolic acid synthase-like	CsaV3_1G037510	15.1167	1.23333	695.667	55.6667	-3.50773	5.87087e-137	down
3-ketoacyl-CoA synthase	CsaV3_4G036210	22.1633	3.86	964.667	164	-2.417	9.80398e-136	down
Phosphoribulokinase	CsaV3_3G030440	14.6067	0.843333	687.333	39	-4.00452	1.05221e-135	down
squalene monooxygenase-like	CsaV3_2G025870	37.1533	11.0433	1802.33	523.333	-1.64455	1.43421e-134	down
major latex protein 149-like	CsaV3_3G021460	452.657	849.523	4503.33	8255	1.01505	4.37052e-134	up
salicylate carboxymethyltransferase	CsaV3_4G005540	8.21667	23.3967	521.667	1454	1.61686	7.75946e-134	up
Chlorophyll a-b binding protein, chloroplastic	CsaV3_5G025740	30.1233	4.94	914	147	-2.49997	8.36531e-134	down
Transcription factor	CsaV3_4G003860	27.5367	75.0133	643	1713	1.55229	2.45606e-133	up
LOB domain-containing protein 12-like	CsaV3_6G052130	5.09	106.917	104	2112.67	4.4961	5.86042e-133	up
Subtilisin-like protease	CsaV3_2G008690	77.7067	34.3167	5364	2319.67	-1.07165	1.48058e-132	down
dCTP pyrophosphatase 1-like	CsaV3_1G002650	94.4733	25.9	2455.33	657.333	-1.76114	2.71397e-132	down
Cytochrome b6-f complex subunit 7	CsaV3_7G010090	6.92667	1.39667	1057	209	-2.20148	1.35164e-131	down
--	novel.288	84.6233	29.69	3113.33	1068.67	-1.40393	2.83726e-131	down
Peroxisomal (S)-2-hydroxy-acid oxidase	CsaV3_6G051820	122.9	53.8833	5434	2336.33	-1.08176	3.01817e-131	down
Carbohydrate-responsive element-binding protein	CsaV3_5G034240	30.1967	59.7367	1945.33	3772.33	1.09184	3.11967e-131	up
glucose-6-phosphate/phosphate translocator 2, chloroplastic	CsaV3_6G049170	17.35	1.56	700	61.6667	-3.36632	4.49834e-131	down
Histidine kinase	CsaV3_6G008270	22.8367	42.8867	2619.33	4819.33	1.01655	7.97646e-131	up
Endoribonuclease Dicer-like protein	CsaV3_2G028570	4.40333	13.99	411.333	1278.33	1.7749	8.38348e-131	up
Plant cadmium resistance 8-like protein	CsaV3_6G049570	19.9133	55.86	529.333	1455	1.59583	2.07777e-130	up
Lon protease homolog 2, peroxisomal	CsaV3_3G002090	20.18	43.8567	1499	3187.67	1.22693	2.90269e-129	up
ATP synthase gamma chain	CsaV3_1G010750	26.2767	1.63667	643.667	39	-3.90405	3.62275e-129	down
Elongation factor Ts, mitochondrial	CsaV3_1G021840	17.1567	4.77	1596.33	434	-1.74039	4.51804e-129	down
Type I inositol polyphosphate 5-phosphatase, putative	CsaV3_3G002010	38.02	15.9367	3400.33	1394	-1.14749	5.49134e-129	down
Cyclic nucleotide-gated ion channel like	CsaV3_5G038390	14.39	2.62667	898	160.333	-2.34793	3.13248e-128	down
Superoxide dismutase [Cu-Zn]	CsaV3_6G014400	86.2667	29.8867	2638.67	895	-1.42245	5.51799e-128	down
Zinc finger, B-box	CsaV3_6G049560	111.727	283.017	693.333	1720	1.44831	1.24413e-127	up
rhodanese-like domain-containing protein 4, chloroplastic	CsaV3_3G008160	27.79	7.69333	1386.33	375.667	-1.74538	2.08763e-126	down
29 kDa ribonucleoprotein, chloroplastic	CsaV3_3G035830	107.67	39.17	3306.67	1177	-1.35213	2.96225e-126	down
Cyclic nucleotide-gated ion channel 1	CsaV3_3G028050	2.59	17.9233	91.6667	621.667	2.89883	2.93781e-125	up
NAD kinase	CsaV3_1G042920	19.06	43.3833	1123	2504.33	1.29379	7.54735e-125	up
Lipoxygenase	CsaV3_2G006420	6.33667	19.8767	400.333	1229.33	1.75622	8.09157e-125	up
Glycosyl transferase, family 2	CsaV3_1G013950	1.32	9.07	93	626.667	2.89025	1.11524e-124	up
copper-transporting ATPase RAN1	CsaV3_6G052820	37.78	15.86	3088.67	1269.33	-1.14514	1.14703e-124	down
Alcohol dehydrogenase, putative	CsaV3_6G031760	78.0433	30.5767	2807	1077.33	-1.24445	3.81517e-124	down
beta-fructofuranosidase, insoluble isoenzyme 1	CsaV3_3G037440	60.3867	25.4333	3136.67	1294.67	-1.13984	4.03545e-124	down
Exocyst subunit Exo70 family protein	CsaV3_1G033630	15.91	34.3533	1137.33	2402.33	1.21729	5.30718e-124	up
Wound-responsive family protein	CsaV3_7G004110	97.3033	212.46	1542.67	3285.67	1.23258	1.24467e-123	up
Calcium-binding EF-hand family protein, putative	CsaV3_2G027870	14.6733	55.3433	261.333	965.333	2.02217	4.22777e-121	up
heavy metal-associated isoprenylated plant protein 3	CsaV3_1G000430	26.8267	56.8967	1280	2658.67	1.19172	4.60037e-121	up
MLP-like protein 328	CsaV3_5G014980	43.0267	3.84667	659.333	57.3333	-3.3817	8.48502e-121	down
50S ribosomal protein L7/L12	CsaV3_3G042510	40.1333	10.9033	1559.33	415	-1.77271	1.51517e-120	down
Cathepsin b	CsaV3_3G043370	100.87	45.29	3956	1738.33	-1.04811	1.60884e-120	down
Cinnamoyl-CoA reductase-like	CsaV3_2G036590	40.3233	10.9033	1376	364.333	-1.77884	2.03847e-120	down
expansin-like B1	CsaV3_3G049550	17.4233	46.4833	590	1538	1.5221	4.59889e-120	up
Trehalose-6-phosphate synthase	CsaV3_5G031700	20.7133	43.1333	1665	3401	1.16636	8.15e-120	up
Lipoxygenase	CsaV3_4G023910	1.99667	10.7867	128.667	680	2.54036	8.31505e-120	up
Cytochrome P450	CsaV3_6G043630	3.83333	20.9833	125	669	2.55798	1.23488e-119	up
myb-related protein 306-like	CsaV3_3G041510	23.0867	3.96	887.333	149.667	-2.43329	2.15471e-119	down
major latex protein 149-like	CsaV3_3G021480	43.64	106.787	839.667	2011.67	1.39857	2.3589e-119	up
Sodium/potassium-transporting ATPase subunit alpha-1 like	CsaV3_6G046430	76.04	184.87	1050.33	2491.67	1.38778	1.28697e-118	up
GDSL esterase/lipase	CsaV3_6G051230	111.117	48.6133	3917	1675	-1.08588	1.42939e-118	down
GABA transporter 1-like	CsaV3_5G035690	53.9333	19.27	2064.33	722	-1.37726	1.79046e-118	down
MLO-like protein	CsaV3_1G012950	10.53	29.8633	496.667	1378.33	1.61088	3.33693e-118	up
Expansin	CsaV3_5G010900	18.8133	1.87667	660.333	64.6667	-3.21811	3.9649e-118	down
Kinase family protein	CsaV3_4G025850	54.03	21.3067	2622.67	1013.67	-1.23471	3.03668e-117	down
LL-diaminopimelate aminotransferase	CsaV3_2G033650	69.2467	27.3767	2575.33	998	-1.23109	6.67156e-117	down
transmembrane protein 56-B	CsaV3_6G013280	22.15	50.92	880.667	1982	1.30813	1.3241e-116	up
ethylene-responsive transcription factor ERF014	CsaV3_4G028360	66.9767	24.1967	2118.33	747.667	-1.36246	1.53031e-116	down
DUF4228 domain protein	CsaV3_3G005060	3.68	30.92	65.3333	536.333	3.17547	2.07392e-116	up
transcription factor bHLH74-like	CsaV3_4G035310	28.88	10.6433	2048.33	739.333	-1.33273	3.63218e-116	down
AT-hook motif nuclear-localized protein	CsaV3_2G030340	122.487	256.68	2179	4483	1.17541	4.83008e-116	up
rho GDP-dissociation inhibitor 1-like	CsaV3_3G028170	46.4167	122.237	652.667	1678.33	1.5032	5.01381e-116	up
Serine proteinase inhibitor	CsaV3_5G013360	0.513333	31.6433	11.3333	675	6.03708	1.20554e-115	up
Thylakoid lumenal 29 kDa protein, chloroplastic	CsaV3_3G047650	26.4767	5.67333	938.667	196.333	-2.11772	1.29058e-115	down
Chlorophyll a-b binding protein, chloroplastic	CsaV3_6G005340	15.81	2.01667	658	82	-2.86607	1.74488e-115	down
Patatin	CsaV3_7G028100	63.7367	25.5267	2568.33	1006	-1.2135	2.68383e-115	down
Hfr-2-like protein	CsaV3_6G006970	17.9933	2.32667	683.333	86.3333	-2.84635	3.58922e-115	down
Cyclic nucleotide-gated ion channel, putative	CsaV3_3G005930	16.4167	3.08667	913.333	168	-2.30476	1.55752e-114	down
Unknown protein	CsaV3_7G013830	6.42	30.16	155.667	714.667	2.33742	5.46055e-114	up
AAA-ATPase	CsaV3_1G008040	3.12333	14.3633	159	716.333	2.30888	2.1576e-113	up
Chlorophyll a-b binding protein, chloroplastic	CsaV3_5G030270	56.49	17.96	1611.67	503	-1.54439	2.15926e-113	down
protein PHLOEM PROTEIN 2-LIKE A9-like	CsaV3_1G046440	7.70333	41.4433	122.333	641.333	2.53058	2.89421e-113	up
Ribulose bisphosphate carboxylase/oxygenase activase	CsaV3_5G008270	11.2367	0.536667	556.333	26	-4.28091	1.40221e-112	down
Sucrose synthase	CsaV3_1G041400	33.1567	62.1033	2169.67	3986.33	1.01329	3.55664e-112	up
Protein kinase	CsaV3_4G025040	47.5067	95.4633	1551.33	3045	1.11301	5.9499e-112	up
NDR1/HIN1-like protein 12	CsaV3_3G037880	373.29	786.987	3143.67	6491.33	1.18321	9.20065e-112	up
transcription factor bHLH155-like	CsaV3_3G034600	21.2067	43.8	1320	2667.67	1.15331	9.33119e-112	up
Glutaredoxin	CsaV3_3G014270	43.7867	102.143	833.333	1903.33	1.32926	1.13804e-111	up
WRKY transcription factor, putative	CsaV3_3G021980	4.33	21.0567	142	676.333	2.38961	2.27623e-111	up
CASP-like protein	CsaV3_5G026570	8.09333	41.6933	134.667	677	2.47044	1.47553e-110	up
Protein phosphatase 2C family protein	CsaV3_5G010270	15.4867	39.3967	643.333	1600.67	1.45405	1.92969e-110	up
Hipl1 protein	CsaV3_1G008020	17.0167	36.19	1117	2326.67	1.19614	2.2023e-110	up
subtilisin-like protease SBT1.1	CsaV3_5G013680	11.4167	1.5	663.667	86	-2.81303	4.77366e-110	down
Phosphoenolpyruvate carboxykinase (ATP)	CsaV3_6G044640	28.18	8.92667	1467.33	456	-1.5499	1.62678e-109	down
protein DA1	CsaV3_2G028370	10.4	22.3133	1049.33	2208.33	1.20942	2.19344e-109	up
Flavonoid 3' hydroxylase	CsaV3_1G002840	19.9133	4.87333	1033.33	247.667	-1.92317	2.35629e-109	down
p55	CsaV3_1G010500	0.866667	14.73	27.3333	454.333	4.19243	2.80119e-109	up
Receptor-like protein kinase	CsaV3_6G004690	12.5133	3.46	1241.33	336	-1.74595	5.06121e-109	down
ethylene-responsive transcription factor CRF4-like	CsaV3_3G021840	22.0833	47.07	1151.33	2408.33	1.20025	5.68138e-109	up
Methyltransferase type 11	CsaV3_6G018460	16.9467	2.76667	695.667	111.333	-2.50568	5.91937e-109	down
Cytochrome P450	CsaV3_4G034800	18.3333	2.85667	776	118.333	-2.57671	2.09174e-108	down
50S ribosomal protein L35	CsaV3_1G029200	37.14	9.16	1223	295.667	-1.91206	3.23633e-108	down
Peroxidase	CsaV3_4G005430	3.88667	19.68	135.333	674.667	2.45166	8.0563e-108	up
Ribonuclease T2-like protein	CsaV3_5G032730	36.1767	78.36	968.667	2055	1.2225	8.0563e-108	up
4-coumarate CoA ligase	CsaV3_3G032630	34.2	68.57	1548.33	3044	1.11174	9.50137e-108	up
F-box protein SKIP2	CsaV3_2G035620	23.0533	45.73	1300	2526	1.09562	1.02297e-107	up
Ycf48-like protein	CsaV3_7G030600	25.21	5.41333	1046	219	-2.11451	2.41368e-107	down
Elongation factor Tu	CsaV3_1G001110	29.63	10.4133	1752	601.333	-1.40285	2.62113e-107	down
ATP synthase subunit b', chloroplastic	CsaV3_2G032160	41.7533	8.24667	1273.67	246.667	-2.23308	4.60485e-106	down
Pleiotropic drug resistance protein	CsaV3_6G040470	0.6	4.78667	66	515.667	3.10327	4.78847e-106	up
Tetratricopeptide repeat (TPR)-like superfamily protein	CsaV3_6G007160	6.38333	1.32	841	169.667	-2.17041	6.73659e-106	down
Inositol polyphosphate multikinase	CsaV3_4G002480	21.0167	47.6267	790.333	1753.33	1.28753	1.50169e-105	up
aspartyl protease family protein 1-like	CsaV3_6G047450	0.706667	9.14333	35.3333	444.667	3.79328	1.70067e-105	up
Cysteine proteinase inhibitor	CsaV3_7G007000	20.1333	60.53	626	1839	1.69534	2.45841e-105	up
Unknown protein	CsaV3_6G023820	3.18333	25.1233	64.3333	493.667	3.08077	4.02099e-105	up
Class I heat shock protein	CsaV3_5G008760	13.6067	1.62333	619	72.3333	-2.95936	1.16972e-104	down
Pectinesterase	CsaV3_5G000510	29.5067	10.3667	1659.33	571.667	-1.40121	1.33624e-104	down
Sugar phosphate/phosphate translocator like	CsaV3_2G032000	24.1567	52.52	1019.67	2173.67	1.22868	1.36204e-104	up
Translation initiation factor IF-2	CsaV3_4G037980	15.25	3.85	1021.67	252.333	-1.87814	2.50872e-104	down
Universal stress protein	CsaV3_2G014760	45.54	103.233	761	1688.33	1.28765	3.08989e-104	up
Butirosin biosynthesis	CsaV3_6G022700	22.5933	68.89	359.667	1075	1.71675	9.70377e-104	up
Photosystem I reaction center subunit II like	CsaV3_3G013420	116.747	13.25	3549.67	395	-3.03263	1.11306e-103	down
Myosin heavy chain kinase B	CsaV3_7G010140	11.8267	27.0233	819.667	1837.67	1.30032	3.63057e-103	up
50S ribosomal protein L19, chloroplastic	CsaV3_3G002360	28.65	7.18667	1019.33	250	-1.88937	6.06181e-103	down
Erythronate-4-phosphate dehydrogenase family protein	CsaV3_2G028650	48.2667	105.897	994.667	2141	1.24184	8.26747e-103	up
transcription factor bHLH149-like	CsaV3_2G007180	65.02	23.3567	1671.67	588.333	-1.36929	1.1934e-102	down
Myb transcription factor	CsaV3_7G004040	20.3567	51.46	575.667	1422	1.44437	2.79988e-102	up
CASP-like protein	CsaV3_5G026550	12.8667	43.3667	264.333	870.667	1.85897	4.53554e-102	up
MYB transcription factor	CsaV3_2G016030	5.30667	22.75	175.333	733.333	2.20521	4.67142e-102	up
Inositol-3-phosphate synthase 1	CsaV3_6G045630	8.22333	1.87	883	196.333	-2.02973	5.55811e-102	down
Glutaredoxin	CsaV3_7G028800	130.54	264.793	2041.33	4041	1.12697	1.07916e-101	up
protein NRT1/ PTR FAMILY 6.2	CsaV3_2G002800	13.5733	4.23667	1253.33	383.333	-1.57135	1.93112e-101	down
Dimethylallyl, adenosine tRNA methylthiotransferase	CsaV3_5G003870	10.64	0.763333	535.333	38.3333	-3.67163	2.40971e-101	down
Xyloglucan endotransglucosylase/hydrolase	CsaV3_1G013610	1.11	15.2033	32	430	3.88453	2.5969e-101	up
Glycine-rich protein	CsaV3_6G049770	442.927	162.62	3871.67	1396	-1.33777	2.84772e-101	down
Protein disulfide-isomerase	CsaV3_4G028170	25.7133	7.95667	1270.33	384.333	-1.58589	4.21935e-101	down
Non-specific lipid-transfer protein	CsaV3_4G027160	29.8	3.69333	557.333	67.6667	-2.90455	5.6334e-101	down
Alpha-L-fucosidase	CsaV3_3G018140	22.2333	8.47667	1837	686.333	-1.28312	6.42513e-101	down
--	novel.127	9.02667	39.99	197.667	852.333	2.25209	8.00911e-101	up
vitellogenin-2	CsaV3_4G036090	4.09667	11.07	471	1243.67	1.53973	2.73629e-100	up
Potassium transporter	CsaV3_5G010840	58.8867	26.9033	3231	1445	-1.02289	2.88455e-100	down
Glyceraldehyde-3-phosphate dehydrogenase	CsaV3_6G013490	29.2933	55.8	1490.67	2785	1.03775	5.40119e-100	up
Unknown protein	CsaV3_4G029690	14.7667	76.3333	111.667	565	2.47679	8.98239e-100	up
Mitogen-activated protein kinase	CsaV3_4G005480	9.06667	24.4133	448.333	1183.33	1.53696	9.79723e-100	up
Aminotransferase	CsaV3_4G007370	11.4367	24.8633	837.333	1783.33	1.22828	1.21631e-99	up
Alcohol dehydrogenase-like	CsaV3_1G007740	8.64667	25.7467	340.333	993.667	1.68191	3.19374e-99	up
RING-type E3 ubiquitin transferase	CsaV3_1G008240	11.42	27.13	625	1454.67	1.35631	2.2199e-98	up
RmlC-like cupins superfamily protein	CsaV3_6G007270	16.38	57.36	292.333	997	1.91296	3.46632e-98	up
Photosystem I reaction center subunit XI	CsaV3_2G009680	20.8367	3.52333	745.333	123	-2.46126	9.44082e-98	down
ALC-interacting protein	CsaV3_3G033690	44.9533	83.5333	1693	3081.33	1.00129	1.19137e-97	up
Pollen Ole e 1 allergen/extensin	CsaV3_3G014770	28.6167	4.42	600	91	-2.58486	2.00126e-97	down
protein TIFY 10a	CsaV3_1G041270	327.83	147.107	11857.7	5209	-1.04903	2.31903e-97	down
acyl-protein thioesterase 2-like	CsaV3_2G031870	87.6367	39.27	2929.33	1286	-1.05049	3.41353e-97	down
glutelin type-A 2-like	CsaV3_3G019070	12.6133	1.03	483.333	38.6667	-3.50595	1.1514e-96	down
basic blue protein-like	CsaV3_3G018960	48.0533	99.86	1073.33	2181	1.16222	3.3927e-96	up
Ammonium transporter	CsaV3_2G012160	11.2467	26.7933	592	1382	1.36053	5.03479e-96	up
Thioredoxin like	CsaV3_3G006270	84.4067	32.7967	2041	776	-1.25715	6.61924e-96	down
Guanine nucleotide-binding protein, beta subunit	CsaV3_1G008630	6.51667	0.863333	556	72	-2.81067	1.39048e-95	down
Gamma-glutamyl hydrolase	CsaV3_4G033060	33.06	0.463333	667.333	9.33333	-6.02532	2.12797e-95	down
Respiratory burst oxidase, putative	CsaV3_1G038860	5.26333	15.34	382.333	1093	1.65167	3.8066e-95	up
WRKY family transcription factor	CsaV3_2G035630	57.8133	125.2	1112	2352.33	1.22116	4.0905e-95	up
protein-tyrosine-phosphatase MKP1-like	CsaV3_5G030970	1.31667	4.99667	184	684	2.03168	2.28703e-94	up
Phospholipid-transporting ATPase	CsaV3_1G006380	1.17667	6.21333	103.667	538	2.51311	2.8265e-94	up
MLO-like protein	CsaV3_5G036400	21.1367	40.41	1279.67	2398.33	1.04277	8.57378e-94	up
MYB transcription factor	CsaV3_1G006660	3.06667	16.67	97.3333	517.667	2.54995	1.15391e-93	up
Transcriptional coactivator/pterin dehydratase	CsaV3_5G004930	13.11	1.48667	533.667	59.3333	-3.03025	1.35399e-93	down
Peroxidase	CsaV3_6G043930	39.1767	75.03	1586.33	2972.67	1.04458	1.86188e-93	up
pirin-like protein	CsaV3_4G003840	20.9033	49.8967	652	1522.67	1.3623	5.10594e-93	up
Heavy metal-associated domain containing protein	CsaV3_6G000880	21.7733	51.63	889.667	2068.67	1.35408	5.47362e-93	up
Unknown protein	CsaV3_5G015700	102.097	271.203	472.667	1231.67	1.51802	1.09032e-92	up
F-box/LRR-repeat protein 3	CsaV3_3G033360	15.7933	33.6967	1084.33	2263	1.19972	1.10416e-92	up
Receptor protein kinase	CsaV3_5G024320	12.8967	3.5	924.667	246	-1.77337	1.81746e-92	down
Transmembrane protein	CsaV3_4G002680	23.28	93.5167	176.667	696.333	2.11477	3.11391e-92	up
GDSL esterase/lipase	CsaV3_6G037820	22.0233	2.33	510	53.3333	-3.12452	3.40106e-92	down
50S ribosomal protein L4	CsaV3_6G016380	18.3733	5.20667	1106	307	-1.7124	3.40659e-92	down
protein NUCLEAR FUSION DEFECTIVE 4-like	CsaV3_5G035920	1.99	10.7767	96.3333	512.667	2.54901	1.0448e-91	up
Casein kinase, putative	CsaV3_2G002090	26.2967	52.9467	1055.33	2081	1.11682	1.14578e-91	up
zinc finger protein ZAT10-like	CsaV3_7G007890	33.6633	72.64	1141.67	2413.67	1.21733	1.50438e-91	up
red chlorophyll catabolite reductase-like	CsaV3_2G016720	84.0467	29.8933	1776.33	615.667	-1.38639	1.98406e-91	down
glucan endo-1,3-beta-glucosidase 4	CsaV3_1G038020	48.8567	99.87	1118	2242.33	1.13981	2.10261e-91	up
heme-binding protein 2	CsaV3_4G007800	57.69	18.7	1305.67	413.333	-1.51938	5.84679e-91	down
Plant cadmium resistance 2	CsaV3_3G005900	9.83333	28.8167	305.333	876.667	1.65906	2.37259e-90	up
Rhodanese domain-containing protein	CsaV3_1G000990	18.5767	3.18333	629.333	105.333	-2.44071	9.30778e-90	down
ABC transporter ATP-binding protein	CsaV3_3G048950	6.29	1.05	597.333	98	-2.47267	1.45228e-89	down
Glucuronoxylan 4-O-methyltransferase	CsaV3_5G030230	48.41	100.083	900.667	1825	1.15564	1.64899e-89	up
Abscisic stress ripening-like protein	CsaV3_6G002590	39.2	12.4333	1332.33	414	-1.54998	2.07479e-89	down
Ycf54 domain-containing protein	CsaV3_6G013260	32.9633	7.47	816.667	181	-2.03569	3.077e-89	down
Glutathione S-transferase	CsaV3_2G019530	88.8733	27.2133	1283.33	384.333	-1.60059	5.72322e-89	down
Peroxiredoxin	CsaV3_3G037760	113.813	51.4833	3735	1652.33	-1.03777	5.97893e-89	down
RING-type E3 ubiquitin transferase	CsaV3_2G025990	11.3833	24.5267	760	1604	1.21483	1.89554e-88	up
calcium-binding protein PBP1-like	CsaV3_3G005500	22.4567	53.02	707.333	1628.33	1.34507	2.0972e-88	up
Glycosyltransferase	CsaV3_6G009280	14.82	2.93667	653.667	126.667	-2.22895	3.52855e-88	down
myb-related protein Myb4-like	CsaV3_2G012780	8.49	26.4867	301.667	921.333	1.7495	5.15043e-88	up
Auxin transporter-like protein	CsaV3_4G026200	22.7767	7.03333	1047.33	317	-1.58737	7.10881e-88	down
Gibberellin-regulated protein 2	CsaV3_2G029490	2.41667	33.0433	27	361.333	3.8803	8.86824e-88	up
Subtilisin-like protease	CsaV3_4G005900	15.6367	4.08667	888.667	226.667	-1.83142	1.34455e-87	down
Cyclin D3.2 protein	CsaV3_7G008310	34.7567	11.6167	1428.67	466.333	-1.47563	1.80004e-87	down
30S ribosomal protein S10	CsaV3_7G018640	74.8333	22.43	1012.33	297	-1.63124	2.01208e-87	down
50S ribosomal protein L3	CsaV3_6G006340	52.98	13.88	1021	261	-1.8279	2.41637e-87	down
protein NRT1/ PTR FAMILY 2.11-like	CsaV3_1G002110	15.17	30.8167	883.333	1755	1.12911	3.07195e-87	up
Protein of unknown function (DUF506)	CsaV3_6G048560	1.75667	9.41667	94.3333	494.667	2.52955	3.62636e-87	up
aquaporin NIP2-1-like	CsaV3_3G041460	25.88	5.95333	814	182.333	-2.01692	3.64156e-87	down
Autophagy-related protein	CsaV3_6G009210	31.83	64.2267	945.333	1869.33	1.12034	1.66812e-86	up
light-inducible protein CPRF2-like	CsaV3_1G039550	2.77	11.9533	130.667	552.667	2.2176	2.40528e-86	up
Stress up-regulated Nod 19	CsaV3_7G007480	1.36333	8.27667	77.3333	457.667	2.70598	2.72471e-86	up
CASP-like protein	CsaV3_5G026540	6.63667	36.2	88.3333	471.667	2.55571	4.1661e-86	up
Cysteine proteinase	CsaV3_2G029200	22.4567	6.12333	931.333	249.333	-1.76594	5.21019e-86	down
Protein lazy 1	CsaV3_4G003020	33.0467	10.6667	1139.67	360.333	-1.52429	1.03358e-85	down
Rho GTPase-activating protein	CsaV3_6G038360	29.9133	10.72	1431.33	503.333	-1.37166	1.16258e-85	down
MLO-like protein	CsaV3_6G021740	10.0333	22.9867	606.667	1361	1.30327	7.29282e-85	up
AT-hook motif nuclear-localized protein	CsaV3_2G012970	29.3267	62.5967	716.667	1498	1.20125	1.30171e-84	up
Naringenin,2-oxoglutarate 3-dioxygenase	CsaV3_4G008570	7.34333	19.08	389	989.667	1.48508	1.30796e-84	up
LOB domain-containing protein 41-like	CsaV3_1G003810	66.8467	124.377	2623.67	4787.33	1.00327	1.31229e-84	up
Cytochrome P450	CsaV3_2G002660	1.67667	9.64333	82.3333	465	2.63643	1.58364e-84	up
--	novel.101	15.01	4.92333	1128.67	362.333	-1.50101	3.50208e-84	down
Leaf rust 10 disease-resistance locus receptor-like protein kinase-like 1.2	CsaV3_5G034540	19.5667	61.8333	246.667	763.667	1.76768	3.56259e-84	up
O-methyltransferase, putative	CsaV3_6G013080	18.3967	43.6967	578.333	1350	1.35755	3.92522e-84	up
Aldo/keto reductase family protein	CsaV3_4G032100	28.88	8.68667	976	287.333	-1.62639	4.34675e-84	down
Glutamate receptor	CsaV3_4G033310	0.493333	5.22	34.3333	353.667	3.50345	9.9755e-84	up
Hypoxia-responsive family protein	CsaV3_6G002150	11.8533	48.22	147	586	2.13348	1.83586e-83	up
Abscisic acid receptor	CsaV3_7G025250	29.6567	61.4167	1102.67	2234.67	1.15764	3.0592e-83	up
protein TWIN LOV 1	CsaV3_5G032360	8.03333	20.0633	433.333	1058.67	1.42736	3.97135e-83	up
Ribonucleoprotein	CsaV3_1G000940	26.9567	9.6	1514.33	528.333	-1.38196	4.11898e-83	down
ethylene-responsive transcription factor ERF017-like	CsaV3_1G041310	22.71	7.26333	1188	372	-1.53811	4.50328e-83	down
BURP domain protein RD22	CsaV3_3G047340	26.17	10.28	1930.67	745.667	-1.23883	4.71408e-83	down
chloroplast stem-loop binding protein of 41 kDa	CsaV3_6G036810	11.7367	1.26667	443	46.6667	-3.10859	5.96288e-83	down
AT-hook motif nuclear-localized protein	CsaV3_3G001810	1.74667	10.6167	73.3333	437	2.71127	8.69161e-83	up
LOB domain-containing protein 33-like	CsaV3_5G008280	4.22	28.5667	62	409	2.86223	1.21984e-82	up
Receptor-like protein kinase	CsaV3_3G017400	17.97	6.21	1362	462	-1.42494	2.55645e-82	down
cysteine-rich receptor-like protein kinase 10	CsaV3_1G011160	22.88	44.44	997.667	1897.33	1.06488	3.54428e-82	up
AT-hook motif nuclear-localized protein	CsaV3_3G010090	2.18667	15.8733	54.6667	390.333	2.97068	3.91183e-82	up
Proline-rich protein	CsaV3_2G012840	56.6867	10.77	683	126.333	-2.29332	5.75591e-82	down
Zinc knuckle (CCHC-type) family protein, putative	CsaV3_3G012580	12.0467	3.53	908.333	261.333	-1.66082	6.98127e-82	down
Unknown protein	CsaV3_2G033660	2.60333	13.7067	94.3333	483.667	2.49876	8.45848e-82	up
Unknown protein	CsaV3_4G034770	3.69667	21.0267	78.3333	436.333	2.61478	1.86188e-81	up
Glucan endo-1,3-beta-glucosidase	CsaV3_1G043670	31.4967	14.4933	2546	1147.33	-1.01256	1.90317e-81	down
Dystrophin-1	CsaV3_2G001480	13.1133	2.86667	673.667	143.333	-2.0915	2.41172e-81	down
WRKY transcription factor, putative	CsaV3_1G007870	0.87	7.56667	43	366	3.22957	3.49969e-81	up
Carbonic anhydrase	CsaV3_2G030320	3.42333	14.0967	132.667	536	2.15101	6.04375e-81	up
1-aminocyclopropane-1-carboxylate synthase	CsaV3_6G044400	2.04	11.8833	79	450	2.65035	6.05628e-81	up
cinnamoyl coa reductase	CsaV3_3G032830	13.4033	40.0533	289	843.333	1.68589	6.43414e-81	up
Magnesium-chelatase subunit H	CsaV3_4G011730	5.77333	1.23667	634.667	133.667	-2.11218	2.29228e-80	down
Subtilisin-like protease	CsaV3_7G034030	35.46	14.48	1801.33	721	-1.18432	3.88496e-80	down
calmodulin-binding protein 60 C-like isoform X2	CsaV3_1G038400	12.95	30.9033	472.333	1104.33	1.36261	4.73606e-80	up
Leucine-rich repeat (LRR) family protein	CsaV3_2G033250	19.9667	38.4333	1117	2104	1.05202	7.84612e-80	up
Unknown protein	CsaV3_4G000310	6.10333	16.9267	333.667	907.667	1.58048	7.84721e-80	up
U-box domain-containing protein 4	CsaV3_2G026170	15.9433	33.0767	760.667	1545	1.16029	8.09609e-80	up
Plastid movement impaired 2	CsaV3_5G013600	4.5	20.24	115.333	505.333	2.27273	9.60606e-80	up
arabinogalactan peptide 20-like	CsaV3_3G008420	213.503	62.94	1101.33	317.667	-1.65588	9.72291e-80	down
cinnamoyl-CoA reductase 1-like	CsaV3_5G027330	25.2667	49.4967	1021.33	1954.33	1.07647	1.08217e-79	up
protein NUCLEAR FUSION DEFECTIVE 4	CsaV3_1G002050	1.34333	8.65333	64.6667	406.333	2.79077	1.36097e-79	up
Cytochrome P450, putative	CsaV3_2G036360	6.28333	19.25	371.333	1113.33	1.72282	1.8609e-79	up
mitogen-activated protein kinase kinase kinase 2-like	CsaV3_6G048850	8.13333	26.9267	205.333	665.333	1.83393	1.8609e-79	up
50S ribosomal protein L6	CsaV3_7G003660	42.01	13.8667	1127	363.667	-1.49227	2.41737e-79	down
cyclic nucleotide-gated ion channel 1	CsaV3_3G008110	42.6633	19.1533	2465.67	1084.33	-1.04816	4.61484e-79	down
Chromosome segregation in meiosis 3	CsaV3_4G006140	6.08667	15.27	404.667	995	1.43494	4.71222e-79	up
Exocyst subunit Exo70 family protein	CsaV3_5G006610	1.80667	9.41667	92	469.333	2.49074	8.66004e-79	up
photosystem II 22 kDa protein, chloroplastic	CsaV3_6G034480	11.47	1.67	463.333	66	-2.67282	1.00888e-78	down
wall-associated receptor kinase 2-like	CsaV3_6G031250	6.64	17.52	351	905	1.50569	1.26045e-78	up
Cystathionine gamma-lyase	CsaV3_5G001660	0.646667	8.92667	24.3333	326.333	3.88482	1.55118e-78	up
Glutamyl-tRNA reductase	CsaV3_2G030530	17.3733	5.41667	939.667	286.333	-1.57563	1.89568e-78	down
acyl-CoA-binding domain-containing protein 3	CsaV3_6G043880	8.34	20.9367	406.333	998.667	1.43512	2.9209e-78	up
UDP-glucuronate 4-epimerase	CsaV3_3G009770	25.6133	9.84333	1601.67	603.333	-1.27149	8.4985e-78	down
Signal recognition particle protein	CsaV3_6G040720	26.8533	8.32	1006.33	304	-1.5859	9.55771e-78	down
Xyloglucan endotransglucosylase/hydrolase	CsaV3_1G011020	33.2367	15.2233	2846.67	1276.67	-1.01912	1.07292e-77	down
UDP-glycosyltransferase 87A1-like	CsaV3_6G015940	2.23	10.1433	116.333	520.333	2.29625	1.62778e-77	up
Acyl carrier protein	CsaV3_1G000160	11.8033	0.956667	414.333	33	-3.50963	4.7479e-77	down
nicotianamine synthase-like	CsaV3_1G038260	41.3967	14.97	1357	480	-1.36151	5.041e-77	down
WAT1-related protein	CsaV3_4G029290	47.18	18.2433	1499.67	568	-1.26285	5.7707e-77	down
Thioredoxin-like 1-1, chloroplastic	CsaV3_3G043360	5.07667	15.0033	258	745.333	1.66996	7.73112e-77	up
Amaranthin-like lectin	CsaV3_6G006750	32.3933	11.9633	1578.67	570.667	-1.33014	1.0532e-76	down
Receptor-like kinase	CsaV3_6G009320	28.57	12.8033	2250	987.667	-1.05056	1.11011e-76	down
Cationic amino acid transporter like	CsaV3_1G037390	1.28	9.31667	50.3333	360	2.97416	1.69185e-76	up
ATP-dependent zinc metalloprotease FTSH protein	CsaV3_7G005790	15.2233	4.76667	917	281	-1.56795	1.69206e-76	down
Receptor-like kinase, putative	CsaV3_5G006540	15.2833	5.37333	1244.33	429.333	-1.39863	3.5145e-76	down
Mitochondrial carrier protein	CsaV3_7G034600	4.67333	20.8567	107.667	469.333	2.26359	4.35371e-76	up
30S ribosomal protein S1	CsaV3_3G015350	21.31	6.07	877	243.333	-1.70808	4.60056e-76	down
3-ketoacyl-CoA synthase	CsaV3_5G034300	26.29	9.53333	1332.33	473.333	-1.35633	4.93278e-76	down
Alpha/beta-Hydrolases superfamily protein	CsaV3_6G035820	10.88	25.3633	513	1173.33	1.32965	7.37919e-76	up
Beta-galactosidase	CsaV3_1G040410	12.6467	24.6867	939.333	1793.33	1.07179	1.41129e-75	up
Protein DETOXIFICATION	CsaV3_5G003220	1.92667	10.65	75.6667	408.667	2.57132	2.12552e-75	up
Auxin efflux carrier component	CsaV3_1G004350	15.6133	4.17	829.333	216.667	-1.79844	2.34284e-75	down
Phosphatase 2C family protein, putative	CsaV3_3G016530	33.8433	13.7833	1731.67	689.333	-1.18956	3.58559e-75	down
basic leucine zipper 9	CsaV3_2G031180	13.1433	31.9133	427	1015.67	1.38734	5.02908e-75	up
Protein of unknown function, DUF538	CsaV3_1G015670	108.063	41.1967	1393.33	518.333	-1.28578	7.25601e-75	down
Lipid transfer-like protein	CsaV3_3G003100	35.03	69.01	964.667	1856.67	1.08433	8.9124e-75	up
protein NRT1/ PTR FAMILY 5.2-like	CsaV3_5G010820	10.7733	1.79333	489	79.3333	-2.48543	1.20039e-74	down
Uroporphyrinogen decarboxylase	CsaV3_5G010770	62.93	25.72	1615.67	645.333	-1.18485	1.57455e-74	down
Mg-protoporphyrin IX chelatase	CsaV3_6G050640	15.28	6.35667	1886	766.667	-1.15912	1.61592e-74	down
NAD(P)H dehydrogenase 18	CsaV3_3G012710	14.38	2.78667	559	105.667	-2.26386	3.20337e-74	down
protein TIC 100	CsaV3_6G014720	20.05	7.55667	1240.33	458.667	-1.29903	4.86385e-74	down
Nhl repeat-containing protein 2	CsaV3_1G037900	12.0633	4.00667	1093.67	354	-1.48571	9.62647e-74	down
Pectinesterase	CsaV3_7G030240	7.30333	0.68	371.667	33.6667	-3.32551	1.17368e-73	down
pathogenesis-related protein PR-1	CsaV3_1G031280	29.51	7.61	775	195.667	-1.84811	1.25023e-73	down
Gdsl esterase/lipase	CsaV3_3G042900	45.3233	17.1067	1440.33	532	-1.29907	1.28116e-73	down
Hydroxyproline-rich glycoprotein family protein	CsaV3_7G034620	84.2067	34.2967	3122	1248	-1.18859	1.74766e-73	down
Geranylgeranyl reductase	CsaV3_1G002370	23.0433	8.21333	1128.33	394.667	-1.38	1.83802e-73	down
Sodium Bile acid symporter family	CsaV3_1G030990	38.35	16.5067	1666.67	701.667	-1.10944	1.96252e-73	down
IQ domain-containing protein	CsaV3_1G040600	15.1967	29.9633	820.667	1584.33	1.08683	2.0882e-73	up
Receptor protein kinase, putative	CsaV3_5G001310	20.3533	39.5133	895.667	1705.33	1.06511	2.69608e-73	up
Ornithine carbamoyltransferase	CsaV3_3G045350	34.0433	14.1867	1578.67	643.333	-1.1565	2.88344e-73	down
Gibberellin 20-oxidase	CsaV3_5G005560	23.4633	6.89	981.333	281	-1.66345	3.16444e-73	down
protein LOW PSII ACCUMULATION 3, chloroplastic	CsaV3_7G031880	16.0733	3.90667	651	155.333	-1.93064	3.54247e-73	down
sigma factor binding protein 2, chloroplastic	CsaV3_3G040160	25.1933	88.95	165.667	574.667	1.93019	3.68016e-73	up
IMP dehydrogenase/GMP reductase	CsaV3_6G051610	10.95	0.896667	358.333	28.6667	-3.50597	6.96287e-73	down
Sucrose synthase	CsaV3_5G020420	22.8433	9.67	1909.67	791.333	-1.13277	7.2473e-73	down
protein NRT1/ PTR FAMILY 5.4	CsaV3_5G036750	5.18667	15.5133	247	724	1.68807	7.32394e-73	up
Histidine kinase	CsaV3_5G027850	28.8367	12.6867	1865.33	803.333	-1.07754	8.64085e-73	down
Aspartate aminotransferase	CsaV3_4G027010	15.8433	30.8733	814.667	1555	1.06988	9.8739e-73	up
WRKY protein	CsaV3_4G006110	2.75	14.2767	84.3333	431.333	2.48747	1.10555e-72	up
Kinesin-like protein	CsaV3_6G036700	11.0867	3.58667	902.667	286.333	-1.51962	1.84168e-72	down
Pathogenic type III effector avirulence factor Avr AvrRpt-cleavage: cleavage site protein	CsaV3_7G026890	98.2567	45.4	2335	1059	-1.00561	2.08927e-72	down
plant cysteine oxidase 2-like	CsaV3_4G012050	9.19667	22.88	402	977	1.42041	3.34443e-72	up
1,4-Dihydroxy-2-naphthoyl-CoA synthase	CsaV3_5G031500	15.1	2.89667	512.333	96.3333	-2.27497	4.9111e-72	down
ABC-1 domain protein	CsaV3_7G021770	10.84	2.9	777	202.667	-1.79733	5.32125e-72	down
Ferritin	CsaV3_5G010460	66.6867	28.45	2170.67	905	-1.12265	5.98834e-72	down
Serine--glyoxylate aminotransferase	CsaV3_6G039090	9.71333	1.40333	434.667	61	-2.69135	7.39199e-72	down
Aspartate racemase	CsaV3_4G001410	20.1833	7.18	1490	516.667	-1.38594	8.3745e-72	down
Serine-rich protein-like protein	CsaV3_2G003620	6.30667	18.3667	254.333	726	1.65067	9.82072e-72	up
Transmembrane protein, putative	CsaV3_6G050150	82.8933	205.763	387	939	1.41769	1.52047e-71	up
calmodulin-like	CsaV3_2G013830	18.4033	44.2233	449.333	1055.33	1.37132	2.73255e-71	up
Unknown protein	CsaV3_7G024770	1.95333	10.88	83.6667	456.667	2.5867	3.17931e-71	up
Alpha/beta hydrolase related protein	CsaV3_5G010090	14.5867	36.3767	475.667	1161.33	1.42573	4.3329e-71	up
NADP-dependent sorbitol-6-phosphate dehydrogenase	CsaV3_7G000450	31.0033	60.71	900.333	1724	1.07629	5.57733e-71	up
--	novel.571	11.79	27.66	455.667	1044.67	1.33615	6.10139e-71	up
Protein kinase family protein	CsaV3_1G006870	36.8833	73.4067	792	1546.33	1.10127	6.15202e-71	up
Jasmonate induced protein	CsaV3_1G044120	2.62	14.1233	72.6667	385.333	2.54254	7.21812e-71	up
lipid phosphate phosphatase 2-like	CsaV3_5G034650	44.0433	18.2333	1571.33	636	-1.1655	8.23392e-71	down
AP2-like ethylene-responsive transcription factor	CsaV3_5G035030	12.3333	27.8033	550.667	1218.33	1.28122	9.42338e-71	up
RING-type E3 ubiquitin transferase	CsaV3_4G013480	10.4533	25.9433	386	937	1.41837	9.85262e-71	up
Protein lazy 1	CsaV3_6G008130	50.4167	21.7067	2251	948.333	-1.10864	1.30821e-70	down
50S ribosomal protein L1	CsaV3_7G030740	16.79	3.95667	587.333	135.333	-1.97943	1.50543e-70	down
protein DA1-related 1-like	CsaV3_6G042590	44.6867	20.4633	2101.67	941.333	-1.02009	3.04453e-70	down
cytochrome P450 705A5-like	CsaV3_7G031290	0.23	7.69333	10	326	5.16464	3.13799e-70	up
2,3-bisphosphoglycerate-dependent phosphoglycerate mutase	CsaV3_1G022960	7.60667	18.8533	356	863.667	1.41634	3.66427e-70	up
AT-hook motif nuclear-localized protein	CsaV3_6G000460	23.7533	6.58	737	200.333	-1.74343	4.29378e-70	down
DNA-3-methyladenine glycosylase, putative	CsaV3_6G013350	28.6833	9.71667	1106	366	-1.45616	4.96339e-70	down
calvin cycle protein CP12-2, chloroplastic	CsaV3_4G001210	20.0133	39.8567	786.667	1535.67	1.10211	5.48353e-70	up
D-cysteine desulfhydrase	CsaV3_1G005050	51.0567	21.37	1516.67	623	-1.14806	5.51261e-70	down
Unknown protein	CsaV3_3G040250	43.0833	133.607	215.333	652	1.73826	8.3691e-70	up
CDPK-related kinase 6	CsaV3_5G000170	10.6233	25.5567	408.333	962.333	1.37456	9.06331e-70	up
Pectate lyase	CsaV3_2G021070	14.8833	5.64	1413	525	-1.2909	1.30009e-69	down
Dynein light chain	CsaV3_1G008070	7.16333	20.71	288	810.667	1.63596	1.36083e-69	up
30S ribosomal protein S21	CsaV3_3G027140	30.9133	8.43667	813.667	218	-1.76573	1.55579e-69	down
E3 ubiquitin-protein ligase MARCH2	CsaV3_4G001190	10.7633	28.49	300.667	780.333	1.51246	2.02289e-69	up
Unknown protein	CsaV3_5G000890	2.72	14.6333	72.6667	380.667	2.53036	2.20211e-69	up
DNA-damage-repair/toleration protein DRT100-like	CsaV3_3G032280	39.6	15.1833	1619.33	608.333	-1.27532	2.84935e-69	down
ethylene-responsive transcription factor ERF054	CsaV3_7G004340	3.65	11.8133	190.667	605	1.80376	3.22694e-69	up
30S ribosomal protein S31, chloroplastic	CsaV3_4G026180	92.2567	26.48	717	201.333	-1.69436	8.64664e-69	down
--	novel.2	3.08333	15.1633	87.3333	417.333	2.39969	1.50171e-68	up
Pyrroline-5-carboxylate reductase	CsaV3_6G012890	13.43	2.63667	510.333	98	-2.24236	2.00474e-68	down
Cation/H(+) antiporter like	CsaV3_4G006260	3.00667	9.74333	188	595.667	1.80315	2.9807e-68	up
Iron-sulfur cluster carrier protein	CsaV3_1G030840	8.95667	1.41333	430.333	66.6667	-2.55278	3.66876e-68	down
Glutathione S-transferase	CsaV3_4G025770	1.83333	14.4267	39.6667	307	3.08935	4.91654e-68	up
phospholipase A1-Igamma1, chloroplastic	CsaV3_1G036900	16.1467	30.7867	859.333	1604.67	1.03866	5.09719e-68	up
Aminotransferase	CsaV3_4G007380	0.65	6.79667	28.3333	290.333	3.49626	9.71812e-68	up
Methyltransferase-like protein	CsaV3_4G035790	17.0367	33.9467	779	1520.33	1.10189	1.1356e-67	up
30S ribosomal protein 3, chloroplastic-like	CsaV3_3G020570	52.6833	13.8233	650.667	166.667	-1.82535	1.30477e-67	down
Tubulin alpha chain	CsaV3_7G007680	5.46667	18.78	160.667	541.333	1.88937	1.67509e-67	up
Lrr receptor-like serine/threonine-protein kinase gso1	CsaV3_1G010010	11.9533	1.46667	378.333	45.3333	-2.92081	1.67903e-67	down
Unknown protein	CsaV3_5G034590	15.9033	44.8767	248	684.667	1.60314	2.16446e-67	up
50S ribosomal protein L18	CsaV3_3G015690	30.7167	7.9	625.333	157.667	-1.85133	2.2493e-67	down
Ankyrin repeat domain-containing protein	CsaV3_3G009320	12.8867	3.46	718	189.667	-1.7852	2.28021e-67	down
Transcription factor DIVARICATA	CsaV3_6G016400	15.5267	4.89667	850.667	263.333	-1.55584	2.60217e-67	down
Unknown protein	CsaV3_1G006580	3.93333	13.1967	167	548	1.85295	3.37635e-67	up
Glycosyltransferase	CsaV3_7G006600	9.22667	1.43	407.667	61.6667	-2.58579	4.34344e-67	down
AAA-ATPase	CsaV3_3G041810	0.55	5.31	31	291.667	3.37496	4.62496e-67	up
Leucine-rich repeat (LRR) family protein	CsaV3_7G008350	20.7133	6.57	933.333	290.667	-1.54834	6.75997e-67	down
heat stress transcription factor A-4c-like	CsaV3_6G015610	8.58	25.95	223.333	662.667	1.70611	2.37785e-66	up
36.4 kDa proline-rich protein	CsaV3_1G026750	301.533	75.2667	6524	1593.67	-1.8952	2.43506e-66	down
Beta-glucosidase	CsaV3_1G042490	8.72667	1.01	352.333	40	-3.00139	2.92966e-66	down
Raffinose synthase	CsaV3_3G042690	4.99	12.81	327.667	824.667	1.46782	4.97627e-66	up
Cyclin	CsaV3_4G004350	48.25	21.0267	1567.33	667.333	-1.09212	5.49251e-66	down
Protein DETOXIFICATION	CsaV3_2G015200	13.29	3.62333	683	181.333	-1.77184	5.58182e-66	down
tRNA-dihydrouridine synthase, putative	CsaV3_2G035640	23.72	48.3067	629.333	1254.67	1.13338	9.49864e-66	up
titin isoform X2	CsaV3_1G038090	26.4833	11.3567	1632	685.667	-1.11372	1.58509e-65	down
Isochorismate synthase	CsaV3_1G002150	6.55	1.98	789.667	233	-1.62041	1.59238e-65	down
Glycerol-3-phosphate 2-O-acyltransferase	CsaV3_6G000600	12.0267	2.44667	532.667	106	-2.19115	1.63685e-65	down
glucomannan 4-beta-mannosyltransferase 9-like	CsaV3_6G040370	24.8967	10.4433	1370.33	562.667	-1.14639	1.79391e-65	down
Calcium-dependent protein kinase	CsaV3_6G039330	9.00333	2.62667	689.333	197	-1.6696	1.82639e-65	down
Hexosyltransferase	CsaV3_1G031540	16.7267	39.0167	391	893.667	1.32974	4.04397e-65	up
Homocysteine S-methyltransferase family protein	CsaV3_5G034310	41.9333	77.9867	902.333	1642	1.00197	4.22908e-65	up
glutaredoxin-C6	CsaV3_4G035710	4.07333	14.5467	149	520.667	1.94468	6.33402e-65	up
Subtilisin-like protease	CsaV3_6G051240	7.65667	1.22333	452	70.6667	-2.53967	6.41315e-65	down
DUF4228 domain-containing protein	CsaV3_1G043320	12.1	28.9533	384	897.333	1.36491	7.78377e-65	up
UDP-glucosyltransferase	CsaV3_4G032410	5.82667	19.8533	176.333	587.333	1.87613	8.73737e-65	up
Cytochrome b561 and DOMON domain-containing protein	CsaV3_7G026670	5.59667	18.1167	207	656	1.80243	1.43312e-64	up
TMV resistance protein N-like	CsaV3_2G004860	116.873	39.7933	901	301	-1.44558	1.4931e-64	down
Aldo/keto reductase	CsaV3_4G003260	0.35	4.57667	21	270.333	3.82191	1.81003e-64	up
Cation/H(+) antiporter like	CsaV3_4G006270	3.72667	11.4767	232	703	1.73168	1.81094e-64	up
Membrane protein insertase YidC	CsaV3_1G034030	22.6467	7.03667	960	291.667	-1.58066	1.97268e-64	down
Pentatricopeptide (PPR) repeat-containing protein-like	CsaV3_6G014700	18.68	37.6967	698.667	1380.33	1.11987	2.31121e-64	up
zinc finger CCCH domain-containing protein 39-like	CsaV3_2G002700	8.48333	22.27	287.667	739	1.49895	3.82121e-64	up
protein FAF-like, chloroplastic	CsaV3_1G043850	35.4733	15.22	1485.67	623.333	-1.11441	3.95976e-64	down
Phosphatidylinositol 4-phosphate 5-kinase 1	CsaV3_3G002180	2.24	8.44667	123.333	456.333	2.02358	6.93381e-64	up
ras-related protein Rab7-like	CsaV3_2G017730	22.5067	6.15667	685.667	183.333	-1.76454	7.0923e-64	down
Peptidyl-prolyl cis-trans isomerase	CsaV3_5G018650	20.8567	5.40333	637	160.667	-1.84513	7.84721e-64	down
Protein nim1-interacting 1	CsaV3_7G030280	4.51333	20.3333	94.6667	421	2.28543	8.12531e-64	up
Phosphoglycolate phosphatase	CsaV3_1G044450	22.7567	7.22667	796.333	247.333	-1.54874	9.48312e-64	down
Homeobox-leucine zipper protein like	CsaV3_7G033410	7.64	2.29667	724.667	213	-1.62938	9.73198e-64	down
Avr9/Cf-9 rapidly elicited protein 137, putative	CsaV3_4G025220	12.53	3.66667	685.667	197	-1.66365	1.13046e-63	down
Zinc finger (C3HC4-type RING finger) family protein	CsaV3_2G030520	4.64	12.39	292.333	761.333	1.52172	1.4359e-63	up
2-oxoglutarate (2OG) and Fe(II)-dependent oxygenase superfamily protein	CsaV3_3G036510	1.14	8.79667	38	287	3.05472	1.56198e-63	up
Queuosine salvage protein	CsaV3_6G043990	4.00333	13.2567	166.333	539	1.83439	3.10819e-63	up
ethylene-responsive transcription factor 1B-like	CsaV3_2G012870	5.80333	20.0833	146	493.667	1.89672	4.31975e-63	up
Exocyst subunit Exo70 family protein	CsaV3_1G005990	12.5367	24.7167	685	1321.33	1.08616	5.08354e-63	up
stem-specific protein TSJT1	CsaV3_3G013630	22.09	43.3033	776	1490.33	1.0788	5.61639e-63	up
Stress responsive A/B barrel domain protein	CsaV3_3G015370	17.08	6.61	1270	481.333	-1.26166	1.41674e-62	down
Nitrate reductase	CsaV3_4G028560	1.12	4.88	92	392.667	2.22914	1.53714e-62	up
MLP-like protein 329	CsaV3_5G014790	22.92	56.2233	352.667	843.667	1.39976	2.71405e-62	up
Calcium-binding EF-hand family protein	CsaV3_7G000740	5.66333	16.2133	221.667	621	1.62415	2.76685e-62	up
PGR5-like protein 1A, chloroplastic-like protein	CsaV3_3G003430	7.70333	2.04333	608.333	157.333	-1.81025	3.14723e-62	down
light-inducible protein CPRF2-like	CsaV3_2G004160	13.0133	28.4667	518.667	1106.33	1.23448	3.36724e-62	up
AT-rich interactive domain protein	CsaV3_1G003750	48.81	20.1833	1330	538	-1.16677	4.24095e-62	down
protein TIC 62, chloroplastic	CsaV3_7G010200	20.8867	6.68	791.667	247.333	-1.53895	4.31857e-62	down
Aquaporin	CsaV3_5G008960	34.8667	11.5833	960	313	-1.48076	6.4282e-62	down
Xyloglucan endotransglucosylase/hydrolase	CsaV3_6G038050	66.7833	21.9833	873.333	281	-1.4962	8.84901e-62	down
Fructose-1,6-bisphosphatase	CsaV3_4G025880	7.05667	0.366667	298.667	15.3333	-4.14961	9.61159e-62	down
AT1G65230-like protein	CsaV3_1G044150	11.08	1.91	405	68	-2.43498	1.20566e-61	down
GDSL esterase/lipase EXL3	CsaV3_2G024400	9.50667	0.91	318	30	-3.26897	1.33924e-61	down
transcription factor TCP7-like	CsaV3_5G006010	34.55	9.02	579.333	148	-1.83142	1.56034e-61	down
lysosomal Pro-X carboxypeptidase-like	CsaV3_1G014340	14.71	5.13667	858.333	293.333	-1.41125	2.27725e-61	down
Glutathione S-transferase-like protein	CsaV3_3G037310	22.8767	10.1367	1497	650	-1.06641	2.65411e-61	down
zinc finger protein CONSTANS-LIKE 5-like	CsaV3_1G031230	30.17	57.95	876.333	1649	1.04908	3.64759e-61	up
transcription factor UNE10	CsaV3_6G009090	17.46	4.89	671.667	184.667	-1.72681	4.17599e-61	down
IST1 homolog	CsaV3_3G020580	3.13667	11.5133	124.333	446	1.98229	5.1199e-61	up
Long chain acyl-CoA synthetase	CsaV3_5G002040	11.91	23.2667	663	1267.33	1.07314	6.30864e-61	up
MLP-like protein 328	CsaV3_5G014970	35.4567	9.62333	642	170.667	-1.77465	7.29092e-61	down
Electron transporter	CsaV3_1G000140	36.5067	6.28	412.667	69.3333	-2.43434	8.71503e-61	down
50S ribosomal protein L27	CsaV3_2G034130	57.93	17.4067	696.667	204.333	-1.62967	9.23162e-61	down
Sucrose synthase	CsaV3_4G000970	8.85	3.15	920.667	321.667	-1.38159	1.02042e-60	down
Protein lsd1	CsaV3_3G049320	25.36	7.15	620	171.333	-1.71842	1.66167e-60	down
macrophage migration inhibitory factor homolog	CsaV3_4G026740	133.997	49.5933	1352.33	491.333	-1.32639	1.90232e-60	down
Metallothionein-like protein	CsaV3_3G006310	18.93	2.60333	362	48.3333	-2.76293	2.61163e-60	down
Chlorophyll A-B binding family protein	CsaV3_3G002290	44.0067	20.2	1678.67	754.667	-1.01616	2.76567e-60	down
Unknown protein	CsaV3_1G031960	5.11	11.15	471.333	1003	1.23051	9.35915e-60	up
Cytochrome P450, putative	CsaV3_2G028920	21.2	7.69667	911.667	323.667	-1.35444	1.3884e-59	down
MLP-like protein 329	CsaV3_5G014890	0.2	14.19	5.33333	362.667	6.22806	1.87546e-59	up
Unknown protein	CsaV3_3G021190	9.85	1.05	314.667	33	-3.11774	3.073e-59	down
Calcium-binding EF-hand	CsaV3_2G027880	5.74667	22.81	105	409	2.09783	3.90862e-59	up
coenzyme F420 hydrogenase family / dehydrogenase, beta subunit family	CsaV3_3G011480	9.94333	1.70333	391.667	66	-2.43272	6.37391e-59	down
leucine-rich repeat receptor-like protein kinase TDR	CsaV3_4G004030	13.0633	5.17667	1212.67	471	-1.22796	6.96459e-59	down
monosaccharide-sensing protein 2-like	CsaV3_6G031370	28.51	12.5	1360.33	583.333	-1.08292	7.12959e-59	down
Dynamin family protein	CsaV3_6G037120	10.6833	3.83333	909.333	320.333	-1.36976	1.0313e-58	down
ethylene-responsive transcription factor RAP2-3-like	CsaV3_6G022740	24.6833	62.2367	375.667	925	1.43939	1.20157e-58	up
CCG-binding protein 1	CsaV3_2G014240	31.4533	66.7733	800	1659	1.19288	1.32233e-58	up
selenium-binding protein 1	CsaV3_6G001060	22.5767	8.33333	997	359.667	-1.33154	1.40396e-58	down
cucumisin-like	CsaV3_5G035300	10.93	23.2633	529.333	1104	1.19714	1.51325e-58	up
Ethylene-responsive transcription factor, putative	CsaV3_6G050560	4.02	23.61	51.6667	297.667	2.66316	2.87263e-58	up
pathogen-related protein-like	CsaV3_7G024880	2.8	6.64333	326	757	1.35412	3.22529e-58	up
protein MARD1-like	CsaV3_7G022420	22.66	9.51	1209.33	497.667	-1.14485	3.8368e-58	down
50S ribosomal protein L13	CsaV3_4G032830	24.58	8.34	804	266.667	-1.45281	6.28511e-58	down
ethylene-responsive transcription factor ERF110-like	CsaV3_2G017810	4.58667	17.3467	115.333	426.667	2.02614	6.90286e-58	up
Rhodanese domain-containing protein	CsaV3_4G031300	13.5233	2.19333	364.667	58	-2.51395	8.0014e-58	down
Cysteine-rich repeat secretory protein like	CsaV3_5G023970	18.33	5.82	712	221	-1.54944	8.68471e-58	down
30S ribosomal protein S1	CsaV3_5G003020	17.33	7.7	1337.67	582	-1.06312	1.27491e-57	down
root phototropism protein 3	CsaV3_4G009650	6.67	1.38333	438.667	89.3333	-2.15889	1.60638e-57	down
acyltransferase-like protein At1g54570, chloroplastic	CsaV3_2G004420	15.4367	6.25333	1150.33	456.333	-1.197	2.19254e-57	down
MYB-related transcription factor	CsaV3_4G034040	68.0533	30.3333	2642.67	1156	-1.05834	3.09403e-57	down
IQ domain-containing protein IQM2	CsaV3_4G023290	11.3367	22.8567	660.333	1300	1.1176	3.57393e-57	up
14 kDa proline-rich protein DC2.15-like	CsaV3_3G002950	0.433333	8.94	12	239.333	4.45982	5.76705e-57	up
Lycopene epsilon cyclase	CsaV3_2G001370	7.17667	0.83	301.667	34.3333	-3.00054	6.03139e-57	down
Aspartyl protease	CsaV3_2G030370	12.7967	4.79667	905	332.333	-1.30803	6.13968e-57	down
WRKY transcription factor	CsaV3_7G022650	1.96667	10.6667	57.6667	307	2.54793	7.15159e-57	up
Cytochrome P450 family cinnamate 4-hydroxylase	CsaV3_2G009060	2.34333	7.48	154.667	481.667	1.77862	7.88554e-57	up
CBS domain-containing protein CBSX1, chloroplastic-like	CsaV3_7G008450	44.8533	18.0067	1163	457.333	-1.20843	9.04413e-57	down
LRR receptor-like serine/threonine-protein kinase	CsaV3_1G010000	8.15667	0.53	277.667	17.6667	-3.83574	1.0093e-56	down
Chromatin assembly factor 1 subunit A, putative	CsaV3_3G043500	78.7633	162.287	832.333	1678.33	1.1503	1.05394e-56	up
RING-H2 finger protein ATL80	CsaV3_4G037520	35.16	78.1033	428.333	930	1.25741	1.31373e-56	up
50S ribosomal protein L5, putative	CsaV3_3G008690	24.1333	8.04	797.333	260.333	-1.47845	1.45398e-56	down
50S ribosomal protein L34, chloroplastic	CsaV3_6G050830	13.2933	3.35	566.667	140.667	-1.87623	1.95685e-56	down
--	novel.626	2.26	13.6567	48.3333	286.667	2.70572	2.65761e-56	up
Myb-related transcription factor	CsaV3_7G004030	1.14	10.5567	26.6667	240.333	3.31167	3.29709e-56	up
Phosphoribulokinase	CsaV3_3G001220	6.05667	1.05667	364.667	62.3333	-2.40958	4.10896e-56	down
Polyol transporter like	CsaV3_2G014540	15.28	29.12	649	1211.33	1.03778	5.74038e-56	up
Unknown protein	CsaV3_3G020920	2.36	14.3533	49.3333	292.667	2.71069	1.36244e-55	up
NAD-dependent epimerase/dehydratase	CsaV3_4G025080	37.7533	17.03	1347	595.667	-1.04062	1.61697e-55	down
Cytochrome P450	CsaV3_1G009090	53.6467	22.17	1162.67	469.667	-1.16896	1.64437e-55	down
Pyruvate decarboxylase, putative	CsaV3_4G026400	8.57333	1.63	422	79	-2.28556	1.70987e-55	down
NAC domain-containing protein, putative	CsaV3_6G007920	15.94	31.3867	618	1187.67	1.08288	1.73685e-55	up
Phospholipase-like protein	CsaV3_2G016160	5.68	14.58	250.333	629.333	1.46725	1.76016e-55	up
Peroxisomal membrane protein like	CsaV3_3G009270	18.2967	4.54667	494.333	120.333	-1.90195	1.7611e-55	down
zinc-finger homeodomain protein 9	CsaV3_5G032670	2.51333	10.3533	93.6667	375.667	2.14513	2.38409e-55	up
30S ribosomal protein S13	CsaV3_2G026730	34.4667	11	732	228	-1.54235	2.43714e-55	down
Aspartyl protease	CsaV3_5G036810	460.36	182.053	20985.7	8145.67	-1.23132	2.82398e-55	down
3-ketoacyl-CoA synthase	CsaV3_3G012730	21.0733	6.4	832.333	247.667	-1.61234	2.92181e-55	down
cyclin-D1-1	CsaV3_5G031850	36.26	12.76	796	274	-1.40026	3.07967e-55	down
psbP-like protein 1, chloroplastic	CsaV3_5G026220	16.9667	3.78667	439.667	96.3333	-2.05425	3.395e-55	down
50S ribosomal protein L29, chloroplastic	CsaV3_4G008900	49.8867	18.91	1044.33	388	-1.29155	3.56027e-55	down
lysosomal Pro-X carboxypeptidase	CsaV3_6G014520	6.41333	0.84	320.667	41	-2.8277	4.40467e-55	down
Unknown protein	CsaV3_4G037310	208.277	91.7467	1373.33	594	-1.07414	5.23867e-55	down
9-cis-epoxycarotenoid dioxygenase	CsaV3_4G007760	9.21	19.1533	526.333	1072.67	1.16469	6.23031e-55	up
Bidirectional sugar transporter SWEET	CsaV3_1G038700	19.27	5.53333	599	167.667	-1.69597	6.93771e-55	down
Basic 7s globulin	CsaV3_7G028220	27.0633	11.5267	1288	536.667	-1.12504	7.61789e-55	down
Transmembrane protein	CsaV3_4G036970	16.8067	6.84333	1052	418.333	-1.19094	1.04947e-54	down
30S ribosomal protein S9	CsaV3_3G044840	31.1167	11.1567	870.667	304.333	-1.37506	1.07978e-54	down
sulfate transporter 3;1	CsaV3_1G030670	2.93333	11.0267	104.667	385.667	2.01934	1.30051e-54	up
RNA-binding protein	CsaV3_2G011240	1.43333	7.26333	64.6667	322	2.44947	1.47231e-54	up
Heavy metal-associated isoprenylated plant protein	CsaV3_5G034960	41.42	14.16	729.333	244.333	-1.44091	2.0758e-54	down
DUF4228 domain-containing protein	CsaV3_2G034970	69.8867	31.91	1684.33	750.667	-1.02513	2.99817e-54	down
Dof zinc finger protein	CsaV3_1G033350	15.95	51.98	155.667	494.333	1.80909	2.99836e-54	up
protein CURVATURE THYLAKOID 1C, chloroplastic	CsaV3_7G033430	38.28	15.99	1084	443.333	-1.15186	3.17969e-54	down
proline-rich protein 4-like	CsaV3_2G015730	5.57	0.306667	266.667	14.3333	-4.0808	3.4634e-54	down
gamma-glutamyl peptidase 5-like	CsaV3_7G007100	42.12	13.7733	710	227	-1.50654	3.47795e-54	down
Receptor protein kinase, putative	CsaV3_3G048330	17.91	8.27333	1482	672	-1.00576	3.5926e-54	down
Cellulose synthase	CsaV3_1G033150	7.34333	14.26	588.667	1118.67	1.06474	3.6046e-54	up
Mitochondrial import inner membrane translocase subunit tim-10 isoform 1	CsaV3_3G018050	4.63333	1.14667	491.333	119.333	-1.90688	4.44332e-54	down
WRKY transcription factor	CsaV3_4G034570	56.27	24.8833	1439	625.333	-1.06834	4.56309e-54	down
probably inactive leucine-rich repeat receptor-like protein kinase At2g25790	CsaV3_3G048500	6.48	1.59	478.667	115	-1.91845	9.2529e-54	down
B3 domain-containing protein	CsaV3_1G004780	5.92333	12.0433	502.667	1001.33	1.13098	1.13368e-53	up
--	novel.349	4.23667	0.396667	269.667	24.6667	-3.31496	1.29099e-53	down
AAA-ATPase At2g46620-like	CsaV3_5G000360	4.88	15.5833	152.333	476	1.78179	4.15647e-53	up
Kunitz trypsin inhibitor	CsaV3_1G007570	5.39667	23.7433	87.6667	377	2.24555	5.62844e-53	up
lactoylglutathione lyase-like	CsaV3_3G004980	0.806667	9.23	20	224.333	3.62615	9.42834e-53	up
Cms1 ribosomal small subunit homolog (yeast)	CsaV3_4G003830	21.9267	42.8467	568	1087.67	1.07437	1.07762e-52	up
U-box domain-containing protein 7	CsaV3_6G050850	1.17	6.30333	53.3333	280.333	2.53231	1.41319e-52	up
late embryogenesis abundant protein-like	CsaV3_2G015030	2.1	13.4567	41	256.667	2.78368	1.96352e-52	up
Cytochrome P450, putative	CsaV3_5G003520	5	0.483333	263.333	25	-3.26233	2.49831e-52	down
transcription factor TCP15	CsaV3_5G032590	11.3033	3.45	619	184.667	-1.60587	3.39071e-52	down
Serine hydroxymethyltransferase	CsaV3_6G044790	6.31333	0.65	265.333	26.6667	-3.17918	3.87844e-52	down
Flowering-promoting factor 1-like protein	CsaV3_3G014570	1.12	12.4133	19.6667	213.333	3.57765	5.52877e-52	up
Receptor protein kinase	CsaV3_4G003470	4.92333	1.15	419	95.6667	-1.99242	8.49701e-52	down
pathogen-related protein-like	CsaV3_6G030910	4.43	14.4167	151.667	481.333	1.80794	9.74724e-52	up
Protein kinase	CsaV3_6G036600	10.4733	21.9	430	882	1.1731	1.03376e-51	up
Peptidylprolyl isomerase	CsaV3_3G036610	33.6	8.73667	509.667	129.667	-1.83645	1.21494e-51	down
protein LURP-one-related 4	CsaV3_5G002980	6.10333	21.41	128.667	440	1.91631	1.82133e-51	up
6,7-dimethyl-8-ribityllumazine synthase	CsaV3_6G050920	12.84	29.71	329	744	1.31703	1.99376e-51	up
Sequence-specific DNA binding transcription factor	CsaV3_3G036680	22.43	41.6633	645	1173.33	1.00058	2.66085e-51	up
Saccharopine dehydrogenase	CsaV3_3G041020	0.7	8.42667	18	214	3.70452	3.01427e-51	up
phototropin-2	CsaV3_6G009940	5.31333	0.79	320.333	47	-2.63232	3.61275e-51	down
Zinc finger constans-like protein	CsaV3_5G034320	25.7	48.9867	677	1265.67	1.03905	3.65014e-51	up
MYB transcription factor	CsaV3_3G026520	19.75	41.0167	474.333	964.667	1.16192	4.15341e-51	up
protein NRT1/ PTR FAMILY 3.1-like	CsaV3_3G039930	11.54	3.27333	598.667	166.667	-1.71056	4.88535e-51	down
Auxin efflux carrier family protein	CsaV3_3G000190	5.18333	14.5533	189	518.333	1.59513	6.11912e-51	up
dehydration-responsive element-binding protein 1D-like	CsaV3_5G005890	85.9233	37.1867	1129	477.667	-1.10189	6.26531e-51	down
ATP synthase gamma chain	CsaV3_6G049050	11.2233	2.99	484.667	126.667	-1.7986	6.43813e-51	down
cinnamoyl-CoA reductase 1-like	CsaV3_6G039310	15.45	36.0767	324	742.333	1.3318	1.78477e-50	up
TMV resistance protein N-like	CsaV3_2G009780	9.61	3.15667	663.667	212.667	-1.49992	2.02404e-50	down
glycine-rich cell wall structural protein 1.0-like	CsaV3_3G001630	0.173333	17.7767	3.66667	369.333	6.79457	2.14872e-50	up
phenylalanine ammonia-lyase-like	CsaV3_6G014060	3.63667	9.30333	233.333	585.333	1.46327	2.36398e-50	up
30S ribosomal protein S6 alpha, chloroplastic	CsaV3_5G001930	47.2967	15.54	690.333	221	-1.50139	2.65502e-50	down
2-nitropropane dioxygenase-like protein	CsaV3_7G006720	26.13	50.7867	548.333	1041.67	1.06519	3.27096e-50	up
Phospholipid-transporting ATPase	CsaV3_1G006390	6.38333	11.8567	626	1139	1.00064	3.49938e-50	up
protein WVD2-like 1	CsaV3_2G003950	5.22333	13.8433	217.333	564.667	1.51424	3.80151e-50	up
TMV resistance protein N-like	CsaV3_5G039660	7.71333	3	933.667	354.333	-1.25711	4.17541e-50	down
LRR receptor-like serine/threonine-protein kinase GSO1	CsaV3_1G010020	7.35	2.13333	558.667	158	-1.68007	4.51086e-50	down
ABIL1-like protein	CsaV3_1G024140	29.9533	8.58	525.667	147.333	-1.69613	4.73727e-50	down
Unknown protein	CsaV3_6G014750	44.1833	124.28	176.333	484.667	1.59795	8.74632e-50	up
Zinc transporter protein	CsaV3_4G032400	18.28	34.1333	629.333	1149	1.00749	1.82756e-49	up
DUF241 domain-containing protein	CsaV3_6G031640	19.4667	3.7	364	67.6667	-2.29096	2.01451e-49	down
1-aminocyclopropane-1-carboxylate oxidase homolog 1-like	CsaV3_3G012240	44.5033	19.5833	1081	466.333	-1.07631	3.27561e-49	down
ATP-dependent RNA helicase DBP7	CsaV3_5G036580	12	2.19667	334.333	60	-2.34102	3.96339e-49	down
glucose-6-phosphate/phosphate translocator 2, chloroplastic-like	CsaV3_3G005290	4.44667	11.3833	236.333	593.333	1.4652	4.2758e-49	up
Alpha/beta hydrolase-3	CsaV3_7G027290	9.22333	1.43	315.333	48.3333	-2.57465	4.93257e-49	down
Uroporphyrinogen decarboxylase	CsaV3_4G008050	11.37	3.36	521	151	-1.65062	6.66201e-49	down
Tetratricopeptide repeat protein 1	CsaV3_6G043780	0.423333	4.03667	22.3333	209	3.36515	1.69645e-48	up
Two-component response regulator-like aprr2	CsaV3_3G002030	15.3333	6.33	905.333	366.333	-1.16812	1.70194e-48	down
DUF4408 domain protein	CsaV3_1G005070	4.18	11.86	189.333	526	1.61224	1.78385e-48	up
Glycine-rich protein	CsaV3_7G025650	26.81	0.483333	297.667	5.33333	-5.66638	1.82649e-48	down
Trihelix transcription factor	CsaV3_UNG002050	5.84333	1.08667	350	63.6667	-2.32144	3.14528e-48	down
50S ribosomal protein L21	CsaV3_7G023770	48.89	16.41	1061.33	348	-1.46932	4.33604e-48	down
3-beta hydroxysteroid dehydrogenase	CsaV3_6G012790	4.32333	0.82	346	64.6667	-2.28439	5.15652e-48	down
MLP-like protein 328	CsaV3_5G015070	60.33	26.97	1117	487.667	-1.05556	6.94189e-48	down
WAT1-related protein	CsaV3_6G041980	54.9367	25.23	1304.33	587.333	-1.01439	8.98192e-48	down
GDT1-like protein 2, chloroplastic	CsaV3_3G011360	31.82	12.5867	830.667	321	-1.23185	9.2125e-48	down
Beta-propeller domain-containing protein, methanol dehydrogenase	CsaV3_2G004910	28.4967	9.15	581.333	182.667	-1.53179	9.38123e-48	down
Non-specific serine/threonine protein kinase	CsaV3_3G015590	15.4233	30.03	511	972.667	1.06776	1.65127e-47	up
50S ribosomal protein L28	CsaV3_3G011880	29.54	10.2267	680	229.667	-1.42503	2.16894e-47	down
Apolipoprotein D/Lipocalin	CsaV3_3G023260	21.66	7.03667	617	196.667	-1.51359	2.26886e-47	down
Receptor-like protein kinase	CsaV3_3G033960	1.99667	7.04	112.333	387.667	1.92391	2.31437e-47	up
Senescence regulator	CsaV3_6G049040	6.71	1.20667	320	56	-2.37404	2.94669e-47	down
2-succinyl-5-enolpyruvyl-6-hydroxy-3-cyclohexene-1-carboxylate synthase	CsaV3_5G033620	6.41	2.21	737.667	249.667	-1.42685	3.25763e-47	down
Cyclopropane-fatty-acyl-phospholipid synthase	CsaV3_2G012540	8.43667	2.81	597.333	195.333	-1.47665	3.5856e-47	down
Stem-specific protein TSJT1	CsaV3_4G033850	9.65	29.2167	160.667	475.667	1.7054	3.64655e-47	up
NADH-ubiquinone reductase complex 1 MLRQ subunit	CsaV3_2G025290	5.19667	21.2967	81.6667	325	2.13511	4.16675e-47	up
protein EXORDIUM-like 1	CsaV3_3G047590	35.33	14.8833	1165.33	481	-1.13997	5.01228e-47	down
cysteine-rich and transmembrane domain-containing protein A-like	CsaV3_7G007760	17.64	41.4833	271	625.333	1.34206	6.80679e-47	up
Calcium-binding EF-hand	CsaV3_5G015470	27.1267	64.7467	284.333	662.333	1.36039	6.87334e-47	up
Protein DETOXIFICATION	CsaV3_5G034780	0.66	5.47667	28.3333	230.333	3.16087	7.3452e-47	up
50S ribosomal protein L10	CsaV3_5G006380	15.4167	4.2	458.667	122.667	-1.7673	8.45521e-47	down
Pentatricopeptide repeat (PPR) superfamily protein	CsaV3_4G006650	4.90667	0.44	246	21.6667	-3.37237	9.32545e-47	down
Protein DETOXIFICATION	CsaV3_2G030540	14.5533	5.62	875.333	331	-1.26629	9.50083e-47	down
protein PAM68, chloroplastic-like	CsaV3_3G001110	6.31	0.963333	288.667	43.3333	-2.60222	1.32265e-46	down
trihelix transcription factor GT-2-like	CsaV3_2G018070	7.22667	16.5167	311.333	695.333	1.29818	1.94351e-46	up
Reactive intermediate/imine deaminase	CsaV3_3G005070	14.21	2.86	351.667	69.3333	-2.20335	2.60545e-46	down
3-ketoacyl-CoA synthase	CsaV3_1G033910	10.8833	1.90333	330.333	56.6667	-2.40487	2.95533e-46	down
GDSL esterase/lipase	CsaV3_7G035210	3.15333	0.616667	379	73.6667	-2.23379	3.19558e-46	down
Cytochrome P450	CsaV3_6G000610	3.87667	0.183333	224.333	10.3333	-4.30328	3.20863e-46	down
arp2/3 complex-activating protein rickA	CsaV3_1G013310	23.7667	9.02333	778.667	290.333	-1.28834	4.55792e-46	down
--	novel.186	1.86333	6.39333	111.667	373.333	1.88285	7.8776e-46	up
Actin cross-linking	CsaV3_3G041750	2.66667	8.26	133.667	404	1.73588	7.90593e-46	up
Zinc finger C3HC4-type RING finger family protein	CsaV3_6G014030	4.31	8.79333	409.333	819.333	1.13697	1.13289e-45	up
one-helix protein 2	CsaV3_6G005050	9.03	3.22667	706.667	247.667	-1.37691	1.14221e-45	down
WAT1-related protein	CsaV3_6G041960	0.833333	5.82333	30.6667	211	2.91904	1.20008e-45	up
Glycosyltransferase	CsaV3_4G032280	22.5133	9.47333	885.667	364.667	-1.14171	1.41129e-45	down
Plant/F18B13-26 protein	CsaV3_4G001430	17.6	33.0867	694.333	1277	1.01783	1.49517e-45	up
Queuine tRNA-ribosyltransferase catalytic subunit 1	CsaV3_3G047700	6.76333	18.58	183.667	493	1.5628	1.66577e-45	up
cysteine-rich receptor-like protein kinase 42	CsaV3_3G042660	11.4367	4.32667	722.333	267.333	-1.29512	1.70664e-45	down
Hydrogen peroxide induced protein 1	CsaV3_5G005170	52.2267	22.6233	1028.67	436.667	-1.09906	2.60708e-45	down
Oxoglutarate-dependent dioxygenase 2	CsaV3_6G051310	6.86667	15.3833	327	716	1.26951	2.73891e-45	up
Mg-protoporphyrin IX chelatase	CsaV3_6G039120	11.0567	4.17667	788.333	292	-1.29606	5.9588e-45	down
Serine/arginine repetitive matrix protein 2, putative	CsaV3_6G048690	2.78333	10.1967	95.3333	344.333	1.98459	6.93553e-45	up
Stress up-regulated Nod 19 protein	CsaV3_7G007490	6.52	16.63	209.667	523	1.45678	7.31369e-45	up
ethylene-responsive transcription factor 1B-like	CsaV3_3G022370	0.923333	12.9633	13.3333	181.333	3.907	7.89163e-45	up
GEM-like protein 4	CsaV3_5G029060	1.60333	13.3433	24	197.333	3.17403	8.14145e-45	up
Receptor-like protein kinase	CsaV3_3G033940	1.40667	4.90333	100.333	341.667	1.90882	1.11428e-44	up
RING-type E3 ubiquitin transferase	CsaV3_6G049540	7.61	16.6133	348	742.667	1.23362	1.42636e-44	up
Protein of Unknown Function (DUF239)	CsaV3_1G001330	16.77	6.84667	868.333	346	-1.18726	1.83206e-44	down
rRNA N-glycosidase	CsaV3_5G024290	6.09	0.876667	261.333	36.6667	-2.69386	1.98036e-44	down
18.5 kDa class I heat shock protein-like	CsaV3_1G035830	63.23	21.2233	562.333	184.333	-1.46931	2.24041e-44	down
Mitochondrial carrier protein	CsaV3_3G049210	17.6267	5.54	504	155	-1.56291	3.46496e-44	down
Terpene cyclase/mutase family member	CsaV3_7G033600	0.32	3.37	18.6667	192.667	3.50855	4.30008e-44	up
GDSL esterase/lipase family	CsaV3_1G032910	5.77333	0.71	234.333	28.3333	-2.91021	5.27283e-44	down
serine/threonine-protein kinase SRK2B-like isoform X1	CsaV3_4G030100	2.22333	9.75	62.3333	267	2.23863	5.70498e-44	up
INO80 complex subunit D-like	CsaV3_7G025800	14.21	26.8733	517.333	957	1.02614	6.87719e-44	up
nifU-like protein 3, chloroplastic	CsaV3_2G008550	10.7267	1.64	283	42	-2.61039	9.51105e-44	down
RNA-dependent RNA polymerase	CsaV3_1G039730	5.35667	1.59	461.667	133.667	-1.64827	1.14174e-43	down
Tyrosine kinase	CsaV3_1G008440	20.22	8.60667	930.667	387.333	-1.12503	1.56096e-43	down
LRR receptor-like serine/threonine-protein kinase GSO1 isoform X1	CsaV3_6G042310	0.723333	3.77333	45.6667	233	2.4897	1.60917e-43	up
Glycerol-3-phosphate transporter family protein	CsaV3_1G028430	9.92667	18.5533	535.333	979	1.00896	2.12966e-43	up
Glycogen debranching enzyme	CsaV3_1G032200	11.0667	4.35	805.333	311.333	-1.23702	2.58085e-43	down
Wound-responsive family protein	CsaV3_1G011730	0.786667	7.1	21	186.333	3.28409	2.87581e-43	up
Calcium-binding EF-hand	CsaV3_4G034250	16.3067	57.92	97.3333	337.667	1.93331	3.34176e-43	up
Myb transcription factor	CsaV3_1G033690	3.00333	9.67667	118.667	375	1.79649	3.38024e-43	up
DUF1995 domain-containing protein	CsaV3_2G005300	12.0267	2.47333	360.333	72.3333	-2.17578	3.98941e-43	down
E3 ubiquitin-protein ligase	CsaV3_7G023880	1.92	8.26333	64.6667	271.333	2.20913	4.25765e-43	up
Unknown protein	CsaV3_4G027020	29.9167	3.31667	232	25	-3.07541	4.6053e-43	down
RNA-binding family protein	CsaV3_7G031350	16.1633	4.52667	430.667	117.667	-1.73086	5.70154e-43	down
UBN2_3 domain-containing protein	CsaV3_1G010360	0.286667	5.32667	9.66667	177.667	4.34077	7.8588e-43	up
protein FAR1-RELATED SEQUENCE 5	CsaV3_3G039150	24.3233	8.58667	621	215	-1.39387	8.20489e-43	down
50S ribosomal protein L9	CsaV3_1G013140	31.1333	13.0067	829.333	339.667	-1.15105	8.52592e-43	down
Peroxidase	CsaV3_6G005630	0.413333	7.15333	10.3333	174.667	4.22199	8.8769e-43	up
GDSL esterase/lipase At5g45950	CsaV3_6G050590	6.49667	0.603333	218	20	-3.3138	9.15054e-43	down
Receptor lectin kinase	CsaV3_4G025190	5.54	12.0033	320.667	680	1.22217	9.6362e-43	up
Cytochrome P450, putative	CsaV3_3G039990	11.93	22.5367	541.667	1003	1.02535	2.43361e-42	up
protein disulfide-isomerase LQY1, chloroplastic	CsaV3_3G045770	3.80667	0.876667	355.667	79.6667	-2.01559	2.66556e-42	down
lysosomal Pro-X carboxypeptidase	CsaV3_2G003410	12.59	4.39	595.333	202.333	-1.4157	3.21394e-42	down
Glycine-rich protein-2	CsaV3_3G001620	3.53333	11.5867	106.667	343.667	1.82312	3.57956e-42	up
Glutathione S-transferase	CsaV3_4G025750	0.21	11.4667	4.33333	227.333	5.85047	3.94812e-42	up
root phototropism protein 3	CsaV3_7G007040	10.7967	4.33667	732	287.667	-1.20923	4.16585e-42	down
Unknown protein	CsaV3_7G035120	21.0967	80.5	84.3333	313.667	2.03662	4.17999e-42	up
protein BIG GRAIN 1-like B	CsaV3_3G043550	11.0133	1.36	231	28	-2.9077	4.57391e-42	down
SsrA-binding protein	CsaV3_3G015620	1.50667	7.66667	45.3333	226.667	2.45871	5.87281e-42	up
Transcription factor bhlh36	CsaV3_7G004510	0.366667	5.68333	11.3333	171.333	4.05929	5.91448e-42	up
LRR receptor-like kinase family protein	CsaV3_1G002640	5.35333	10.5167	450.333	867.333	1.08157	6.58634e-42	up
Unknown protein	CsaV3_5G002100	203.733	440.037	4376.33	9237	1.2182	1.04099e-41	up
Phosphoglycerate mutase, putative	CsaV3_6G014770	4.39667	1.07333	359.667	86	-1.92772	1.15644e-41	down
zinc finger protein CONSTANS-LIKE 6	CsaV3_5G026860	7.98	1.46	282.333	50.6667	-2.34254	1.5081e-41	down
Threonine--tRNA ligase	CsaV3_7G002750	19.3267	8.87333	1096	491	-1.01743	1.55166e-41	down
Class I heat shock protein	CsaV3_3G034400	71.48	30.1833	808.667	333.667	-1.13768	1.56461e-41	down
protein indeterminate-domain 7-like	CsaV3_3G043830	15.2067	6.19	754	300.667	-1.18902	1.80661e-41	down
Unknown protein	CsaV3_6G042740	11.2967	23.0467	376.667	751.333	1.13538	2.25395e-41	up
protochlorophyllide-dependent translocon component 52, chloroplastic-like	CsaV3_1G041800	19.3	4.81	356.333	87	-1.89776	2.6586e-41	down
Dirigent protein	CsaV3_4G023490	41.83	119.453	1168	3265.67	1.62125	4.00304e-41	up
BAG family molecular chaperone regulator 2-like	CsaV3_5G026850	25.53	8.67	535.333	177.333	-1.45298	5.34652e-41	down
Divinyl chlorophyllide a 8-vinyl-reductase, chloroplastic	CsaV3_3G014130	11.5133	3.59667	495	150.667	-1.57404	5.87585e-41	down
transcription factor bHLH30-like	CsaV3_2G030310	2.57667	9.98333	72.6667	276.333	2.06311	6.00935e-41	up
BOI-related E3 ubiquitin-protein ligase	CsaV3_7G022700	5.98	12.83	302.667	635.333	1.20872	6.04485e-41	up
PAP fibrillin	CsaV3_1G045010	17.15	4.59333	411.333	108	-1.79244	6.30912e-41	down
arogenate dehydrogenase	CsaV3_2G003300	13.99	5.96	842	352.333	-1.12185	6.8276e-41	down
B3 domain-containing protein Os01g0234100-like isoform X1	CsaV3_3G018660	19.43	7.18	614.333	222	-1.32958	7.04455e-41	down
Unknown protein	CsaV3_2G028910	2.36	8.16333	95	323.333	1.90004	7.10623e-41	up
MADS-box protein	CsaV3_5G003360	0.78	5.07	30.6667	194.333	2.80484	8.56576e-41	up
protein ECERIFERUM 1-like	CsaV3_3G010300	3.81333	0.256667	193.333	12.6667	-3.79147	8.84316e-41	down
Glycerol dehydrogenase	CsaV3_2G002860	16.2867	4.52	411.333	111.667	-1.74298	9.74004e-41	down
Haloacid dehalogenase-like hydrolase superfamily protein	CsaV3_1G000830	11.06	1.55667	231.667	32	-2.71772	9.88439e-41	down
Cysteine/Histidine-rich C1 domain family protein, putative	CsaV3_3G045280	1.38	4.32667	116.333	358.333	1.75907	1.01914e-40	up
Protease Do-like	CsaV3_7G028270	4.32	1.23333	416.333	116.667	-1.69895	1.23911e-40	down
LOW QUALITY PROTEIN: uncharacterized protein LOC103496210	CsaV3_3G019560	9.41	2.82	433.667	126.667	-1.63521	1.84844e-40	down
stress enhanced protein 1, chloroplastic	CsaV3_7G008250	44.7267	13.2667	420.667	122	-1.64737	1.87781e-40	down
Pollen Ole e 1 allergen/extensin	CsaV3_3G026830	6.69333	1.92667	427.667	120	-1.69232	2.09358e-40	down
Leucine-rich repeat protein kinase family protein	CsaV3_6G038270	4.58	8.66333	492	909.333	1.02569	2.14835e-40	up
Trigger factor	CsaV3_3G004800	8.00667	2.28333	404	113	-1.70128	2.4129e-40	down
BnaA09g04130D protein	CsaV3_3G015630	4.65667	36.4233	23.3333	180	3.08345	2.58737e-40	up
protein NRT1/ PTR FAMILY 4.6	CsaV3_5G032350	2.09667	5.88	143.667	395.667	1.5978	3.97261e-40	up
Arogenate dehydratase	CsaV3_6G014760	21.66	41.4767	602	1136	1.04704	4.23505e-40	up
Legume-specific protein	CsaV3_3G034590	6.86333	26.49	86.6667	329.333	2.0613	4.35179e-40	up
NADH:ubiquinone oxidoreductase complex I intermediate-associated protein 30	CsaV3_1G033090	19.9633	9.24	953	432	-1.00396	4.49049e-40	down
--	novel.126	1.64667	11.64	28	193	2.92523	4.5409e-40	up
Mannitol transporter	CsaV3_7G023350	15.5033	6.22	698.333	274.333	-1.20996	5.04807e-40	down
HVA22-like protein	CsaV3_2G029430	22.5267	41.94	510.333	928.667	1.00313	5.37875e-40	up
Cytochrome P450	CsaV3_4G005090	7.87667	15.9033	369.667	731	1.12123	7.00262e-40	up
Cytochrome P450	CsaV3_6G007600	4.72667	1.03667	304	65.3333	-2.0812	8.90816e-40	down
disease resistance protein RGA2-like	CsaV3_3G031840	4.43667	9.19667	348.667	709.333	1.15951	9.61e-40	up
Transmembrane protein, putative	CsaV3_1G005700	3.62333	9.58667	162.333	420.667	1.51069	1.02837e-39	up
Two-component response regulator	CsaV3_4G029770	9.05667	17.7033	478	916	1.07468	1.32576e-39	up
Two-component response regulator	CsaV3_2G025170	16.61	7.18667	791.667	335	-1.10249	1.61911e-39	down
RHOMBOID-like protein 9, chloroplastic isoform X4	CsaV3_4G008810	5.53333	0.596667	209	22	-3.10555	1.67153e-39	down
Membrane-associated kinase regulator	CsaV3_4G006180	1.68333	4.91	145.667	417	1.65325	1.72517e-39	up
transcription factor bHLH36-like	CsaV3_5G003420	8.36	0.78	196	18	-3.3098	1.78867e-39	down
Calcium-binding EF-hand	CsaV3_2G027920	0.23	17.4367	3.33333	245.333	6.34176	2.0873e-39	up
protochlorophyllide-dependent translocon component 52, chloroplastic-like	CsaV3_1G041780	8.20333	2.10333	375.667	94.3333	-1.85675	2.21345e-39	down
50S ribosomal protein L11	CsaV3_5G001490	14.3267	5.66667	845.333	325	-1.23416	2.3012e-39	down
Cysteine proteinase inhibitor	CsaV3_6G041300	44.5	101.243	264.667	589.667	1.29343	2.32537e-39	up
Dirigent protein	CsaV3_5G026130	0.113333	6.8	3.66667	225	6.07747	2.88722e-39	up
Major facilitator superfamily protein	CsaV3_4G002150	3.67333	0.303333	195	15.6667	-3.50376	3.50463e-39	down
TMV resistance protein N-like	CsaV3_2G004850	59.2033	21.3033	554	194.667	-1.36887	4.38739e-39	down
WAT1-related protein	CsaV3_5G001460	12.8967	23.9533	462.333	840.333	1.00021	4.91153e-39	up
beta-glucosidase 12-like	CsaV3_1G042500	0.196667	3.97	8	159.667	4.45678	5.09746e-39	up
protein EXORDIUM-like 1	CsaV3_3G047580	220.033	84.58	6779.67	2550.33	-1.27232	7.00255e-39	down
AT-hook motif nuclear-localized protein	CsaV3_3G049250	0.683333	4.90667	25.6667	180	2.94684	8.22408e-39	up
Alpha/beta fold hydrolase	CsaV3_7G032270	6.85667	1.14	242.667	39.3333	-2.48635	8.75438e-39	down
Carotenoid cleavage dioxygenase	CsaV3_7G031010	20.6867	9.39667	960	426.333	-1.03253	1.03065e-38	down
Glyoxylate reductase	CsaV3_7G033380	12.9967	3.66	405.667	112	-1.72173	1.84159e-38	down
Poly [ADP-ribose] polymerase	CsaV3_1G008470	3.91333	9.46667	197.667	468.333	1.38227	1.89762e-38	up
Ribose-5-phosphate isomerase A	CsaV3_1G037750	7.42333	1.11333	224.333	33	-2.62906	2.23457e-38	down
Protein kinase domain	CsaV3_5G036380	10.9867	4.64333	745	308.667	-1.13449	2.44211e-38	down
rubredoxin family protein	CsaV3_5G005280	9.13333	1.93333	298.333	61.6667	-2.13329	3.63156e-38	down
50S ribosomal protein L17	CsaV3_3G032940	39.9367	18.2633	991.333	444	-1.02138	4.50522e-38	down
F-box protein PP2	CsaV3_3G011120	21.33	8.12333	606	226	-1.28617	4.53859e-38	down
DUF1685 family protein	CsaV3_2G008290	25.7	5.34667	303	62	-2.15274	5.48666e-38	down
Leucine-rich repeat (LRR) family protein	CsaV3_7G008360	6.37667	1.45333	295.333	65.6667	-2.03019	5.79905e-38	down
--	novel.108	8.78667	2.15333	363.333	87.6667	-1.91702	6.16606e-38	down
Glycosyltransferase	CsaV3_7G003260	4.80333	0.36	193.667	14	-3.64858	7.31203e-38	down
Gamma-glutamyl hydrolase	CsaV3_4G033050	5.80333	0.246667	194	8	-4.45629	9.22744e-38	down
BTB/POZ domain-containing protein	CsaV3_7G023540	6.33333	12.4633	373.667	718.667	1.08361	1.03969e-37	up
Apicidin F synthase	CsaV3_6G031970	22.92	8.38333	561.333	201.333	-1.34306	1.43441e-37	down
Cytochrome P450	CsaV3_6G008980	12.2	4.06667	540.667	176	-1.48009	1.72095e-37	down
Unknown protein	CsaV3_3G010710	17.19	7.35333	778.333	326	-1.11773	1.87388e-37	down
cucumber peeling cupredoxin-like	CsaV3_7G032370	11.5833	30.3667	156	400	1.49695	2.03648e-37	up
30S ribosomal protein S20, putative	CsaV3_4G033460	54.3733	21.7067	657.667	257	-1.21774	2.15265e-37	down
HXXXD-type acyl-transferase family protein	CsaV3_4G034520	2.70333	9.67333	82.3333	289.667	1.95071	3.00317e-37	up
protein gamma response 1	CsaV3_7G031230	9.40667	17.7967	509.333	941	1.02518	3.01014e-37	up
Cysteine proteinase inhibitor	CsaV3_7G013920	58.6733	122.903	349.333	715	1.17319	3.17834e-37	up
Scarecrow-like transcription factor	CsaV3_6G009410	8.28	16.13	444.667	847.667	1.06872	3.43373e-37	up
leucine-rich repeat extensin-like protein 4	CsaV3_1G030730	19.12	8.64	1382.67	611.667	-1.03898	3.67598e-37	down
AT-hook motif nuclear-localized protein	CsaV3_2G003830	2.98	9.24	106	323.667	1.74389	3.71362e-37	up
E3 ubiquitin-protein ligase XBAT32	CsaV3_1G029480	9.68	4.01	686	278.333	-1.1644	3.78153e-37	down
F-box/kelch-repeat protein	CsaV3_3G038520	0.756667	4.61667	33.6667	202.667	2.71946	4.26134e-37	up
D-ribose-binding periplasmic protein	CsaV3_1G008280	17.0733	34.4233	341	672.667	1.11889	4.3144e-37	up
Ethylene-responsive transcription factor, putative	CsaV3_1G012490	1.71667	10.9567	28.3333	178.333	2.78842	5.41267e-37	up
pathogenesis-related gene 1	CsaV3_2G017030	14.71	4.55333	441.333	134	-1.58347	6.66384e-37	down
alpha-dioxygenase 1-like	CsaV3_1G004200	6.85	2.82667	655	264.667	-1.16929	7.48597e-37	down
cytochrome b5-like	CsaV3_2G011470	26.2867	10.3133	603.333	231.667	-1.24242	7.9473e-37	down
HPP	CsaV3_1G007940	14.0533	5.14	545.333	196	-1.34158	8.20767e-37	down
Unknown protein	CsaV3_1G002590	76.81	161.157	326.667	672.333	1.17676	8.25212e-37	up
polygalacturonase-like	CsaV3_3G032100	0.393333	3.28	19.3333	159.667	3.18312	9.20326e-37	up
SAM dependent carboxyl methyltransferase	CsaV3_5G011240	1.5	6.05	60	236	2.11537	9.48515e-37	up
GEM-like protein 4	CsaV3_5G029040	16.26	36.7633	240.667	530.667	1.28187	1.12343e-36	up
ACT domain containing protein	CsaV3_6G033870	11.2433	24.0767	329.333	693	1.20753	1.63258e-36	up
Peptidylprolyl isomerase	CsaV3_1G007080	11.45	1.31333	189.667	21.3333	-3.01395	2.14983e-36	down
30S ribosomal protein S5	CsaV3_6G050190	28.03	11.28	803.667	316.667	-1.20617	2.64371e-36	down
protochlorophyllide-dependent translocon component 52, chloroplastic-like	CsaV3_1G041810	27.5033	9.78	520	181.333	-1.38284	3.53221e-36	down
Dirigent protein	CsaV3_4G006220	8.71	23.92	136.333	368	1.5669	3.80581e-36	up
F-box/kelch-repeat protein	CsaV3_4G001420	11.9767	4.00333	455.333	148.667	-1.47535	6.31388e-36	down
WAT1-related protein	CsaV3_3G042150	22.1367	9.29333	666	274	-1.14439	6.46748e-36	down
IQ domain-containing protein IQM3-like	CsaV3_6G040540	4.24	0.936667	268.333	57.6667	-2.07884	7.00819e-36	down
protein RETICULATA-RELATED 4, chloroplastic-like	CsaV3_3G031930	4.8	0.603333	194.333	23.6667	-2.8948	7.30303e-36	down
protein kinase family protein	CsaV3_7G035140	6.05333	12.2167	324.333	641	1.12033	1.02019e-35	up
Porphobilinogen deaminase	CsaV3_3G031800	25.8233	11.8067	943.667	422.667	-1.02159	1.06025e-35	down
CDPK-related kinase	CsaV3_6G043100	4.81	10.18	301.667	622.333	1.18645	1.17878e-35	up
Subtilisin-like protease	CsaV3_3G046020	3.41	0.696667	258.667	52	-2.1795	1.68751e-35	down
Nucleotide-diphospho-sugar transferases superfamily protein	CsaV3_3G002730	5.40667	12.3267	280	628.333	1.29886	1.87024e-35	up
mitogen-activated protein kinase kinase kinase 2-like	CsaV3_2G034810	16.08	6.68667	657	267.333	-1.15858	1.89159e-35	down
ycf3-interacting protein 1, chloroplastic	CsaV3_6G053190	45.9333	19.25	764.667	314	-1.14741	2.70045e-35	down
Oxidoreductase, putative	CsaV3_3G017980	2.74	0.313333	184.333	20.6667	-3.02191	2.8286e-35	down
Phenylalanine ammonia-lyase	CsaV3_4G002300	21.2633	42.7133	486.333	956.667	1.11323	3.40597e-35	up
Unknown protein	CsaV3_2G029890	17.9733	7.19	601.667	235.333	-1.2155	3.55101e-35	down
protein PLASTID MOVEMENT IMPAIRED 1	CsaV3_4G037550	9.37667	3.56333	531.667	197.333	-1.29033	3.69556e-35	down
photosynthetic NDH subunit of subcomplex B 3, chloroplastic	CsaV3_2G031650	14.7233	4.82	412	132.333	-1.50183	4.78249e-35	down
ATP-dependent Clp protease ATP-binding subunit	CsaV3_3G016740	10.5367	0.82	165.667	12.6667	-3.5732	5.6603e-35	down
Late embryogenesis abundant protein	CsaV3_4G017370	0.7	5.64667	20.6667	164.667	3.1249	6.08584e-35	up
Unknown protein	CsaV3_6G046020	30.96	67.1867	238.667	507.333	1.22525	6.78422e-35	up
GEM-like protein 4	CsaV3_5G029050	1.35	11.4933	19.6667	164	3.19744	7.0704e-35	up
Unknown protein	CsaV3_1G007310	55.14	118.307	261.333	551	1.21072	7.54325e-35	up
Protein kinase	CsaV3_6G036220	15.8667	39.4633	178.667	436.667	1.42436	7.57654e-35	up
UDP-glycosyltransferase 91A1-like	CsaV3_6G044890	0.57	5.32	16.6667	151.667	3.32574	7.8344e-35	up
protein LHCP TRANSLOCATION DEFECT	CsaV3_3G005280	17.8533	6.87667	546.333	206	-1.26944	9.18674e-35	down
ABC transporter G family member	CsaV3_1G007700	9.36	3.92	686.333	281	-1.14872	1.56151e-34	down
protein LURP-one-related 8	CsaV3_3G032950	0.45	3.23333	23.6667	166	2.94937	1.57853e-34	up
ethylene-responsive transcription factor ERF039-like	CsaV3_6G008650	25.1467	11.6367	901.667	408	-1.00471	1.815e-34	down
Glutathione S-transferase	CsaV3_4G007720	13.43	27.92	285.333	581.667	1.16386	2.85872e-34	up
NADP-dependent glyceraldehyde-3-phosphate dehydrogenase	CsaV3_2G003650	8.27333	2.39	349	98.6667	-1.6852	3.10309e-34	down
cyclic dof factor 2	CsaV3_3G041310	8.01	15.6233	398	762.667	1.07218	3.38117e-34	up
Acetyl-CoA decarbonylase/synthase complex subunit alpha 1	CsaV3_5G025620	11.5067	2.66	291.333	65.3333	-2.01326	3.65112e-34	down
ATPase subunit 8	CsaV3_3G039780	6.90667	17.1567	166.333	404.333	1.41932	3.68367e-34	up
Enabled-like protein (DUF1635)	CsaV3_2G021050	24.1933	10.8633	886.667	388	-1.05027	4.49173e-34	down
--	novel.243	2.73667	7.73333	119	328	1.60396	5.01254e-34	up
E3 ubiquitin-protein ligase RMA1H1-like	CsaV3_1G012230	6.04667	1.50667	296.333	72.3333	-1.89762	5.01773e-34	down
Zinc finger C3HC4-type RING finger family protein	CsaV3_6G044670	4.43333	8.58667	369.333	702	1.06258	5.11552e-34	up
--	novel.377	9.35	2.72667	365	104	-1.67135	5.73417e-34	down
Rotundifolia-like protein	CsaV3_5G026780	1.61	4.60667	121.667	339.667	1.62257	6.37242e-34	up
--	novel.283	212.133	461.17	2654.67	5620.33	1.2275	6.92368e-34	up
--	novel.646	24.28	7.23333	354.667	103	-1.6431	7.25023e-34	down
Unknown protein	CsaV3_4G010300	31.5333	10.73	433	143.667	-1.45038	8.63402e-34	down
Beta-galactosidase	CsaV3_3G045500	9.21667	3.81	705	286	-1.16531	8.66549e-34	down
Aspartate carbamoyltransferase	CsaV3_2G015000	2.37	10.4467	47.6667	206.667	2.25091	9.20154e-34	up
Tyrosine phosphatase family protein	CsaV3_1G044550	8.25333	17.68	251.667	528.333	1.20677	1.32676e-33	up
GDSL esterase/lipase	CsaV3_2G010110	5.13667	0.12	187.333	4.33333	-5.30029	1.49686e-33	down
ethylene-responsive transcription factor ERF069-like	CsaV3_6G013210	16.0133	33.17	297.333	600.333	1.15507	1.64559e-33	up
transcription factor PIF1-like isoform X1	CsaV3_3G028610	4.62667	9.90333	261.333	549.667	1.20687	1.99151e-33	up
fasciclin-like arabinogalactan protein 7	CsaV3_2G034240	19.7033	6.79667	429.333	145	-1.42878	2.37226e-33	down
Protein kinase	CsaV3_7G001850	4.17	9.9	181.667	422	1.35482	2.77052e-33	up
Serine/threonine protein kinase	CsaV3_6G039470	5.1	11.7633	198	447	1.31286	2.77728e-33	up
Pectinesterase	CsaV3_7G029580	13.8	5.95	688.333	290.667	-1.10632	3.20517e-33	down
Xyloglucan glycosyltransferase	CsaV3_5G037390	5.82667	1.61	343.667	93.3333	-1.74385	3.32849e-33	down
Gibberellin-regulated protein 2	CsaV3_3G045860	0.303333	6.02333	7	135	4.4116	6.05795e-33	up
Chitinase family protein	CsaV3_5G018630	0.816667	8.33333	13.6667	137	3.45904	8.12341e-33	up
Amino acid transporter, putative	CsaV3_7G001900	13.9567	5.47667	602.667	231.333	-1.24126	9.71705e-33	down
Haloacid dehalogenase-like hydrolase domain-containing protein	CsaV3_6G045340	10.18	1.77667	206	35.3333	-2.40783	1.03937e-32	down
Peroxidase	CsaV3_6G019040	6.53333	14.99	196	440.333	1.30617	1.28154e-32	up
LOB domain-containing protein 12-like	CsaV3_6G015930	3.78	14.4133	59	220.667	2.03886	1.41001e-32	up
N utilization substance protein like	CsaV3_4G017570	14.7233	5.46	544	197.333	-1.32535	1.63787e-32	down
2-carboxy-1,4-naphthoquinone phytyltransferase	CsaV3_7G006740	14.33	5.80333	605.667	240.333	-1.19712	1.73878e-32	down
extensin-like	CsaV3_5G028600	7.12667	14.8567	346	706	1.16737	1.77657e-32	up
3-dehydroquinate dehydratase/shikimate dehydrogenase 3	CsaV3_6G042130	5.87	11.0967	354	655	1.02542	1.92978e-32	up
Dof zinc finger protein	CsaV3_6G021510	3.88333	9.35	163.333	384.667	1.37441	2.24807e-32	up
hapless 2	CsaV3_5G003200	0.853333	4.32667	36	178	2.44733	2.48789e-32	up
Proteinase inhibitor	CsaV3_3G012490	1.06333	32.3933	5	148	5.03495	2.61282e-32	up
Mitochondrial carrier protein, putative	CsaV3_5G000700	8.16333	17.1133	294	604.333	1.17574	2.66536e-32	up
Ras-related protein like	CsaV3_2G034570	1.01667	4.94667	38.6667	184.667	2.39212	2.87581e-32	up
Unknown protein	CsaV3_2G028670	8.80333	17.7133	290	572.333	1.11678	3.01066e-32	up
Fad dependent oxidoreductase	CsaV3_7G003340	2.92667	0.686667	266.333	61.3333	-1.9847	4.31599e-32	down
pentatricopeptide repeat-containing protein MRL1, chloroplastic	CsaV3_2G015630	3.01	0.766667	277.667	69	-1.86846	4.32846e-32	down
EG2771	CsaV3_3G042070	28.1167	7.95	334.667	92.6667	-1.71484	4.37484e-32	down
DUF4228 domain-containing protein	CsaV3_6G040690	8.3	18.93	203.333	454.333	1.29753	4.59904e-32	up
Protein of unknown function (DUF1645)	CsaV3_3G042470	5.79	12.88	214.667	465.667	1.25815	5.27227e-32	up
Short-chain dehydrogenase/reductase	CsaV3_1G039110	12.3767	4.19667	419.667	139.333	-1.45296	6.67185e-32	down
WRKY transcription factor, putative	CsaV3_4G003030	0.553333	5.21333	15	137.667	3.33935	8.0563e-32	up
Protein phosphatase 2c, putative	CsaV3_6G022710	0.173333	3.97	6	134	4.62492	9.35417e-32	up
S-adenosylmethionine mitochondrial carrier protein	CsaV3_2G017750	18.63	8.13667	762	326.667	-1.08576	9.82466e-32	down
Glycosyltransferase	CsaV3_6G032370	9.37667	2.74	324	92.6667	-1.66854	1.1513e-31	down
Lipid transfer protein	CsaV3_5G030220	13.3233	4.92333	460.333	167	-1.32658	1.30164e-31	down
Glucan endo-1,3-beta-glucosidase	CsaV3_5G024150	16.0633	7.35667	750.333	336	-1.02064	1.30583e-31	down
Nucleotide/sugar transporter family protein	CsaV3_1G032020	12.3167	5.35333	631	269	-1.09383	1.36521e-31	down
AAA-ATPase At2g18193-like	CsaV3_6G046610	5.04667	11.3233	209	460.667	1.27534	1.61773e-31	up
Ubiquitin-protein ligase E3	CsaV3_3G008780	19.2333	8.68	734.667	324.333	-1.04129	1.82648e-31	down
Glutathione peroxidase	CsaV3_4G003180	5.32333	13.52	141	349.667	1.4501	1.95889e-31	up
Cobalamin biosynthesis CobW-like protein	CsaV3_4G001870	11.2133	4.99667	798.333	349	-1.05822	2.24509e-31	down
Carboxyl-terminal-processing protease	CsaV3_2G012180	4.24667	1.31667	347	105.667	-1.57872	2.27801e-31	down
Voltage-dependent T-type calcium channel subunit alpha-1I (Ca(V)3.3) like	CsaV3_6G021760	32.8	82.3367	144	355.333	1.43763	2.94639e-31	up
Phosphatidylinositol N-acetyglucosaminlytransferase subunit P-like protein	CsaV3_5G002760	7.90667	2.64	407	133	-1.47444	3.72694e-31	down
Rubredoxin	CsaV3_2G004360	5.22667	1.08667	243.667	50	-2.15115	3.77189e-31	down
Protease inhibitor/seed storage/lipid transfer protein family protein	CsaV3_5G017280	28.3267	11.1233	574	220.333	-1.24125	4.18992e-31	down
LOW QUALITY PROTEIN: G-type lectin S-receptor-like serine/threonine-protein kinase CES101	CsaV3_7G032720	9.05	2.75	353.333	105	-1.61059	4.60061e-31	down
Lectin receptor kinase	CsaV3_7G004490	5.42	10.93	302.333	595.667	1.11883	5.26769e-31	up
Galactose-binding domain-like	CsaV3_4G011710	17.9167	7.33667	532	213.333	-1.18043	5.94486e-31	down
Protein kinase	CsaV3_6G016820	2.19333	6.04667	121.333	326.667	1.56831	6.20432e-31	up
Kinase family protein	CsaV3_6G016540	16.5133	7.54	867	388.667	-1.02258	7.98838e-31	down
DNA-directed RNA polymerase subunit	CsaV3_4G034350	20.44	8.47	571	231.667	-1.1638	8.46897e-31	down
Unknown protein	CsaV3_1G029340	0.346667	3.16667	15	132	3.27722	8.69099e-31	up
Unknown protein	CsaV3_6G000980	24.06	2.91333	163	19.3333	-2.94043	9.09502e-31	down
F-box protein	CsaV3_5G030280	7.38333	14.5567	297.667	575.333	1.08796	9.18211e-31	up
Unknown protein	CsaV3_1G008230	56.28	18.3667	396.667	127	-1.5072	9.25628e-31	down
Protein bic1	CsaV3_6G014970	0.833333	5.21333	24.3333	150	2.75835	1.06498e-30	up
AT-hook motif nuclear-localized protein 3-like	CsaV3_5G005390	2.71	5.95333	204.333	439	1.24265	1.18056e-30	up
Polyadenylate-binding protein 1-B-binding protein	CsaV3_6G037930	6.3	1.86333	319.667	93	-1.6479	1.664e-30	down
Kinase-like protein	CsaV3_3G033950	3.90333	16.3933	47	193.667	2.18059	1.76824e-30	up
calmodulin-binding protein 60 C-like isoform X2	CsaV3_1G038540	1.34	4.67	64.6667	220.333	1.90732	1.88543e-30	up
VQ motif-containing protein, putative	CsaV3_6G044250	9.40667	31.0833	74.6667	242.667	1.83534	2.068e-30	up
Dof zinc finger protein	CsaV3_5G000300	11.0367	4.98667	749	331	-1.0402	2.13991e-30	down
Protein kinase	CsaV3_2G003110	17.4533	7.95	771.667	343.333	-1.02797	2.3943e-30	down
NAC domain-containing protein, putative	CsaV3_7G001570	10.2967	3.25333	352	108.333	-1.55826	2.44759e-30	down
Lipoxygenase	CsaV3_2G006460	2.10333	0.176667	146	12	-3.46637	3.09438e-30	down
2-oxoglutarate (2OG) and Fe(II)-dependent oxygenase superfamily protein	CsaV3_1G028060	11.06	3.37333	326.333	97.6667	-1.60472	3.46736e-30	down
Phosphate transporter PHO1-like protein	CsaV3_5G033820	10.0767	4.62333	736.333	330.667	-1.017	3.88135e-30	down
Single-stranded DNA-binding protein	CsaV3_6G036290	9.02333	3.91667	688.333	293.333	-1.09561	4.26812e-30	down
Potassium transporter	CsaV3_5G031690	4.27	8.31	315	599	1.0666	4.59186e-30	up
Unknown protein	CsaV3_3G032550	14.3033	28.48	282.667	552.333	1.10218	4.67157e-30	up
Dirigent protein	CsaV3_5G006670	0.06	7.42333	2	235	7.0153	5.01684e-30	up
Zinc finger CCCH domain protein	CsaV3_3G006570	11.87	5.4	725.667	324	-1.02715	6.24772e-30	down
protein FANTASTIC FOUR 3	CsaV3_6G038310	12.0867	23.8033	314	604.333	1.08437	7.23942e-30	up
Phosphate transporter	CsaV3_3G012130	1.68	5.43333	74.3333	236.333	1.80374	7.45613e-30	up
Pleiotropic drug resistance ABC transporter	CsaV3_2G036190	3.14333	5.88333	348	638.333	1.01218	7.55808e-30	up
Polygalacturonase	CsaV3_2G024660	2.69667	0.343333	158.333	19.6667	-2.87152	7.80497e-30	down
Cytokinin dehydrogenase	CsaV3_4G036030	7.66667	2.24	305	87.6667	-1.66398	8.07345e-30	down
Hydroxyproline-rich glycoprotein family protein	CsaV3_3G043730	4.92	0.956667	199	38	-2.25051	8.41802e-30	down
Serine/threonine-protein phosphatase 2A 55 kDa regulatory subunit B	CsaV3_1G001420	9.66667	3.72667	492	185.333	-1.26902	1.45048e-29	down
Homocysteine S-methyltransferase	CsaV3_2G013530	10.9333	4.11667	456.333	168	-1.30176	1.52473e-29	down
RNA-binding protein	CsaV3_3G047560	4.29	0.54	155.333	19	-2.8913	1.63306e-29	down
polyol transporter 5-like	CsaV3_7G023400	6.67333	2.06	332	101	-1.58344	1.64248e-29	down
F-box protein At1g67340	CsaV3_1G009640	6.14333	13.6533	195.333	424.333	1.25841	1.83616e-29	up
Aquaporin	CsaV3_6G039550	10.5933	3.25667	323	97	-1.59584	1.98062e-29	down
alpha-dioxygenase 1-like	CsaV3_3G042130	0.146667	2.95	6	120	4.4596	2.03682e-29	up
Major facilitator superfamily protein	CsaV3_3G048730	4.17667	8.68667	243.667	496.667	1.16382	2.25031e-29	up
Elongation factor G like	CsaV3_3G028770	12.15	4.49	413.667	149.667	-1.32854	2.37997e-29	down
Glutathione S-transferase	CsaV3_3G011450	0.816667	5.00333	23.6667	142	2.72247	2.54226e-29	up
Glycosyltransferase	CsaV3_3G008220	22.6867	10.1567	712.667	313.333	-1.05128	2.7127e-29	down
protein CUP-SHAPED COTYLEDON 3-like	CsaV3_1G039310	10.9	4.82333	702.333	305.333	-1.06701	3.02111e-29	down
Ferredoxin	CsaV3_3G013320	28.0167	6.71333	265.333	62.6667	-1.94854	3.19491e-29	down
proline-rich family protein	CsaV3_5G036960	11.2567	3.45667	315	94.3333	-1.59805	3.20827e-29	down
RING-type E3 ubiquitin transferase	CsaV3_3G014780	4.07667	1.49333	430.333	155	-1.33908	3.22309e-29	down
GPI-anchored protein	CsaV3_1G004230	13.8333	5.85	551.667	228.667	-1.13429	3.36835e-29	down
Tetratricopeptide repeat (TPR)-like superfamily protein	CsaV3_3G030460	8.01667	2.33667	317.333	90.3333	-1.67405	3.49676e-29	down
Glyoxylate/succinic semialdehyde reductase	CsaV3_3G043770	9.2	3.16667	366	123	-1.43326	3.63442e-29	down
2-methylene-furan-3-one reductase	CsaV3_5G031580	4.65667	0.993333	218.667	45.6667	-2.12038	3.7138e-29	down
short-chain dehydrogenase reductase 3b-like	CsaV3_7G030330	7.97	0.54	137.333	9	-3.78866	4.81932e-29	down
3-hydroxyisobutyryl-CoA hydrolase-like protein 1, mitochondrial	CsaV3_1G043650	17.2333	7.63667	644.333	280.333	-1.06545	5.32629e-29	down
WAT1-related protein	CsaV3_6G005240	5.44333	0.853333	176.667	27	-2.56969	5.42638e-29	down
Protein C2-DOMAIN ABA-RELATED like	CsaV3_1G004360	30.13	13.7333	642	286.333	-1.02632	5.64022e-29	down
Glutaredoxin	CsaV3_5G037930	3.86667	10.1367	127.667	328.667	1.50025	6.1619e-29	up
(R)-mandelonitrile lyase 1-like	CsaV3_2G008140	0.0766667	4.07333	3	152.667	5.8126	6.46699e-29	up
Cellulose synthase	CsaV3_2G034780	8.95667	3.28333	437	156.667	-1.34128	8.40243e-29	down
membrane protein of ER body-like protein	CsaV3_7G026400	3.28333	8.18667	140.667	341.667	1.42185	8.67969e-29	up
Hipothetical protein	CsaV3_UNG209450	33.34	63.6767	397.333	746.667	1.04272	9.61033e-29	up
F-box protein	CsaV3_5G034520	1.25	2.97	153	356.333	1.35591	1.08427e-28	up
expansin-like B1	CsaV3_3G049810	0.17	5.60667	4	128.333	5.14151	1.09153e-28	up
ABC transporter ATP-binding protein	CsaV3_5G005630	8.67333	3.65	521.333	215	-1.14076	1.20657e-28	down
Basic-leucine zipper transcription factor	CsaV3_2G034600	6.19333	0.993333	170.333	26.6667	-2.53391	1.27513e-28	down
Two-component response regulator	CsaV3_5G028750	5.29667	11.3833	205.333	432	1.21112	1.28133e-28	up
Myb family transcription factor	CsaV3_4G032020	5.91333	12.8	199.333	421.667	1.22033	1.67097e-28	up
tyrosine-specific transport protein	CsaV3_1G041910	5.70333	1.01333	181.333	31.6667	-2.38316	1.90043e-28	down
(R)-mandelonitrile lyase 1-like	CsaV3_2G008210	0.0833333	3.15667	3.66667	131.667	5.30916	2.36154e-28	up
DUF761 domain-containing protein/DUF4408 domain-containing protein	CsaV3_1G040530	11.2767	21.29	351	649	1.02459	2.82182e-28	up
Oxidoreductase, short chain dehydrogenase/reductase family	CsaV3_5G015620	8.84	2.22333	249.667	61.3333	-1.88374	3.9662e-28	down
Cytochrome P450	CsaV3_1G006140	0.983333	4.18	41.6667	173	2.19217	4.53651e-28	up
Carbohydrate-responsive element-binding protein	CsaV3_1G003770	10.3367	20.2867	274.333	527	1.07988	4.76623e-28	up
thylakoid lumenal 17.4 kDa protein, chloroplastic	CsaV3_3G019700	18.8267	7.42	473.667	182.667	-1.23626	4.82247e-28	down
vinorine synthase	CsaV3_2G025220	0.226667	2.65	10	113	3.64083	6.12684e-28	up
Protease inhibitor protein	CsaV3_3G012470	3.11333	14.4233	40	180.333	2.31574	7.23269e-28	up
Glucose-1-phosphate adenylyltransferase	CsaV3_2G014910	11.1467	4.92333	636.667	275	-1.07283	7.30978e-28	down
Sugar transporter, putative	CsaV3_3G013450	0.116667	3.10333	4.66667	120.667	4.83522	7.33475e-28	up
WRKY protein	CsaV3_2G017760	8.36667	2.43333	274.333	78.3333	-1.67253	8.88989e-28	down
trihelix transcription factor GT-2	CsaV3_6G004030	10.95	4.74667	659	280.333	-1.09801	9.07179e-28	down
Protein DETOXIFICATION	CsaV3_4G009120	0.9	3.62667	47.3333	185.333	2.11213	9.10607e-28	up
Golgin family A protein	CsaV3_6G038440	3.34333	8.19667	134.333	321.667	1.399	1.08639e-27	up
Heat shock transcription factor	CsaV3_2G025510	22.89	9.60667	545.667	224.333	-1.14546	1.09264e-27	down
protein PHLOEM PROTEIN 2-LIKE A10-like	CsaV3_6G044280	3.03333	6.84667	171	376.333	1.27839	1.12861e-27	up
SAM dependent carboxyl methyltransferase	CsaV3_5G011260	1.09333	5.25667	34.6667	163	2.37142	1.16327e-27	up
Pathogen-related protein	CsaV3_4G008090	6.88	1.58667	216.333	48.6667	-2.01151	1.2059e-27	down
Heavy metal-associated domain containing protein	CsaV3_5G034200	8.22333	18.1233	186	401.333	1.24764	1.27706e-27	up
Anti-muellerian hormone type-2 receptor	CsaV3_6G046170	26.7733	7.54333	281.333	78	-1.71664	1.32921e-27	down
Ras-related protein	CsaV3_6G045420	6.05333	18.7933	82.6667	250.667	1.73858	1.71166e-27	up
Unknown protein	CsaV3_2G019460	2.15	6.00667	95.3333	261	1.59045	1.93267e-27	up
Nudix hydrolase mitochondrial-like	CsaV3_5G023950	9.43333	18.6533	329	635.333	1.09042	3.02016e-27	up
Unknown protein	CsaV3_3G044500	52.1433	12.9833	237.667	57.6667	-1.90192	3.45674e-27	down
Glycosyltransferase	CsaV3_7G006280	6.66333	1.59333	214.667	50.3333	-1.95668	4.06122e-27	down
Cystatin Hv-CPI6	CsaV3_7G013840	1.06667	8.95667	14.6667	121	3.18365	4.13825e-27	up
Photosystem II reaction center PsbP family protein	CsaV3_6G035930	10.4267	2.94667	273	75.6667	-1.71621	4.90406e-27	down
ethylene-responsive transcription factor ERF008	CsaV3_2G016380	11.86	3.77667	323	101.333	-1.53997	6.99878e-27	down
Thioredoxin	CsaV3_2G027800	19.5733	4.98667	234	58	-1.87169	7.19564e-27	down
31 kDa ribonucleoprotein, chloroplastic	CsaV3_3G047760	8.09333	2.61333	305	96.3333	-1.5245	8.30028e-27	down
Tunicamycin induced 1	CsaV3_7G007470	4.69667	9.65333	232	465.667	1.14476	8.37168e-27	up
chloroplast envelope membrane protein	CsaV3_2G009240	7.06667	2.27333	343.667	109	-1.52428	8.58313e-27	down
Cytochrome P450	CsaV3_3G049400	5.84333	2.16667	404.667	147	-1.32251	8.69992e-27	down
Lipoxygenase	CsaV3_6G038170	6.83667	2.83667	529.333	216.333	-1.15789	8.88244e-27	down
RING-type E3 ubiquitin transferase	CsaV3_3G038010	59.4	129.467	2037	4341.67	1.23127	9.18044e-27	up
bark storage protein A	CsaV3_1G045800	8.3	2.35	286.333	79.3333	-1.7155	1.02962e-26	down
Ankyrin repeat-containing protein	CsaV3_5G005950	0.126667	2.70667	5.33333	108.667	4.4823	1.06095e-26	up
Peptidylprolyl isomerase	CsaV3_4G002650	6.64333	1.53667	219.667	49.6667	-2.0058	1.23326e-26	down
Homeobox-leucine zipper protein like	CsaV3_6G046050	1.04667	5.53	27	139.667	2.50724	1.33494e-26	up
MYB transcription factor	CsaV3_3G018200	0.3	3.17667	10.6667	109	3.49632	1.36509e-26	up
Peroxidase	CsaV3_5G012840	0.43	4.95	9.66667	109	3.63786	1.68993e-26	up
Calcium ion-binding protein	CsaV3_6G009730	5.00333	2.06333	503	202.667	-1.17264	1.94684e-26	down
thylakoid membrane protein slr0575	CsaV3_5G039130	6.74	1.73333	269.667	67.3333	-1.85646	2.02526e-26	down
Receptor-like kinase	CsaV3_3G009740	5.69	2.03667	349.333	122.667	-1.37335	2.13846e-26	down
protein LNK1 isoform X1	CsaV3_4G009390	4.33333	9.81333	160	356	1.28854	2.28952e-26	up
Ribosome hibernation promoting factor	CsaV3_2G019690	9.36333	3.10333	314.667	102	-1.48679	2.53816e-26	down
Endoglucanase	CsaV3_2G009410	1.56333	4.37333	91	249.667	1.59176	2.7966e-26	up
resistance to phytophthora 1	CsaV3_7G028490	13.8833	4.91667	362.333	126	-1.38916	2.97776e-26	down
Unknown protein	CsaV3_7G030520	9.57	1.83333	204	38	-2.28385	3.2668e-26	down
Purine permease	CsaV3_2G029990	13.0533	5.66333	516.667	219.667	-1.09704	4.2891e-26	down
Peptidase	CsaV3_4G034070	8.66333	3.72333	486.667	204.667	-1.11133	4.80375e-26	down
protein NRT1/ PTR FAMILY 6.4	CsaV3_2G034610	2.63667	0.35	139.667	18	-2.81622	4.90545e-26	down
Heat shock transcription factor	CsaV3_2G013880	6.18667	1.85333	292.667	86.3333	-1.62863	5.09501e-26	down
Histidine phosphatase	CsaV3_6G047980	31.8967	13.6233	488.333	203.667	-1.1216	5.34472e-26	down
protein ECERIFERUM 1	CsaV3_3G048020	7.02333	2.04	274	77.6667	-1.67922	5.87142e-26	down
Ankyrin repeat protein	CsaV3_3G043630	2.95	0.293333	133.667	13.3333	-3.19443	6.43973e-26	down
vinorine synthase-like	CsaV3_2G025210	0.186667	2.68	7.33333	103	3.94848	6.60272e-26	up
Phosphoglycerate mutase family protein	CsaV3_3G007520	1.37333	5.66667	39.3333	160	2.1579	9.33126e-26	up
Chlorophyll a-b binding protein, chloroplastic	CsaV3_1G041230	4.82	0.48	126	12.3333	-3.21378	1.14671e-25	down
Lipid-transfer protein	CsaV3_7G026880	15.1833	5.1	302	99.3333	-1.46642	1.1854e-25	down
plastidal glycolate/glycerate translocator 1, chloroplastic	CsaV3_3G030430	3.24333	0.55	156	25.6667	-2.46334	1.44737e-25	down
protein SHORT-ROOT-like	CsaV3_6G006840	9.31667	3.51333	368.333	136	-1.2999	1.7608e-25	down
Unknown protein	CsaV3_6G051050	8.92	33.44	52.3333	191.333	2.01359	2.51912e-25	up
Exostosin-like protein	CsaV3_5G008420	0.456667	3.14	18.6667	125.667	2.89146	2.63588e-25	up
Unknown protein	CsaV3_5G033990	41.09	106.24	135.333	339.667	1.47229	2.7936e-25	up
Iron transporter	CsaV3_5G027930	9.30333	2.92	270.667	83	-1.56681	3.02796e-25	down
GATA transcription factor	CsaV3_3G023720	16.0867	7.35	594.333	267	-1.02009	3.07465e-25	down
protein RADIALIS-like 4	CsaV3_2G028790	0.95	6.94667	16.6667	117.333	2.95974	3.21848e-25	up
Calcium-binding EF-hand family protein, putative	CsaV3_5G038130	53.83	24.8533	573	258.667	-1.00896	3.36913e-25	down
Glutathione s-transferase	CsaV3_1G005420	2.14667	8.69333	42	165.333	2.11985	3.56543e-25	up
Unknown protein	CsaV3_7G033980	10.8867	33.9167	73	223.667	1.74966	4.31245e-25	up
MLP-like protein 423	CsaV3_7G004460	7.73667	23.4267	77	228.333	1.70519	4.44054e-25	up
Cytochrome P450	CsaV3_4G034840	4.6	1.04333	195	43.6667	-2.02638	4.80548e-25	down
Hfr-2-like protein	CsaV3_6G006950	2.77	0.18	117.333	7.33333	-3.85704	4.98909e-25	down
Organ specific protein	CsaV3_7G023470	1.88	6.55333	55.6667	189.667	1.90902	5.07667e-25	up
Phospho-2-dehydro-3-deoxyheptonate aldolase	CsaV3_3G004760	8.93667	3.66	447.667	180	-1.17912	5.72018e-25	down
Zinc transporter like	CsaV3_5G030090	20.14	8.07667	412.333	161.667	-1.21187	5.77073e-25	down
Tvp38/tmem64 family membrane protein	CsaV3_5G039920	8.50333	2.68333	285	88	-1.55773	5.82419e-25	down
RNA polymerase sigma factor	CsaV3_6G039830	5.64	1.97333	326	111.667	-1.40722	6.20519e-25	down
protein EMBRYO SAC DEVELOPMENT ARREST 3, chloroplastic	CsaV3_4G023550	6.59	1.14667	154	26.3333	-2.41231	6.87393e-25	down
Patatin	CsaV3_2G017320	2.98333	8.99333	77	227.667	1.70121	7.38119e-25	up
Xyloglucan endotransglucosylase/hydrolase	CsaV3_6G014280	11.2933	4.40667	503.333	191.667	-1.25187	7.49608e-25	down
NAD(P)-binding domain containing protein	CsaV3_7G034520	9.20667	2.19667	218	51.3333	-1.95594	8.56465e-25	down
Cyclic nucleotide-gated ion channel 1	CsaV3_3G028060	2.13	8.08667	44	163.667	2.03244	8.91806e-25	up
MYB-related transcription factor	CsaV3_5G024200	16.1133	7.04	480	205.333	-1.08768	9.14466e-25	down
Acetyl-coenzyme A synthetase	CsaV3_4G023320	9.77	4.48	566.333	254.667	-1.01649	9.65351e-25	down
Cellulose synthase	CsaV3_3G012430	3.42667	7.05667	197.667	397.667	1.14804	1.01433e-24	up
Embryonic DC-8-like protein	CsaV3_3G036640	1.26333	4.6	54	195	1.98074	1.23586e-24	up
GDSL esterase/lipase EXL3-like	CsaV3_6G047360	3.19667	0.2	114.333	7	-3.88918	1.23836e-24	down
transcription factor bHLH35-like	CsaV3_2G008770	8.43667	2.18667	231.667	59.3333	-1.8342	1.27921e-24	down
Glycosyltransferase	CsaV3_7G006630	3.73667	0.353333	119.667	11	-3.30632	1.35593e-24	down
Protein kinase domain	CsaV3_1G009530	8.02667	3.66	571.667	254	-1.02869	1.60881e-24	down
Peptidylprolyl isomerase	CsaV3_6G053090	22.2633	7.72333	312.333	106	-1.42128	1.61099e-24	down
ABC transporter G family member 32	CsaV3_2G002520	2.28	0.583333	220	55	-1.86301	1.69324e-24	down
Glutamate receptor	CsaV3_2G029180	2.38	0.29	128.333	15.3333	-2.9278	1.76067e-24	down
Cytochrome P450, putative	CsaV3_5G003470	3.30667	0.38	123	13.6667	-3.0292	2.71906e-24	down
myb-like transcription factor family protein	CsaV3_6G003320	4.14333	8.42	197	392.333	1.13065	2.84399e-24	up
Wound-responsive family protein	CsaV3_6G049650	9.31667	29.23	68.3333	209	1.75393	3.17877e-24	up
Protein DETOXIFICATION	CsaV3_6G045180	3.92667	0.736667	156.333	28.6667	-2.30974	3.4509e-24	down
Callose synthase	CsaV3_2G018300	1.22667	2.68333	159	340.667	1.23725	3.9777e-24	up
Tryptophan aminotransferase-related protein	CsaV3_1G001250	5.68333	1.23333	179.333	38	-2.09779	4.27132e-24	down
Adenine nucleotide alpha hydrolases-like superfamily protein, putative	CsaV3_1G003370	0.396667	3.41	12.3333	103	3.20275	4.81059e-24	up
Cytochrome P450	CsaV3_1G009100	11.82	4.74333	397	156.333	-1.20834	4.81474e-24	down
VAN3-binding protein	CsaV3_1G029470	0.323333	3.08333	10.6667	98.6667	3.34999	4.82309e-24	up
RNA binding	CsaV3_7G030960	7.39667	2.18333	263.667	75.6667	-1.65883	5.44386e-24	down
Cysteine rich receptor like kinase	CsaV3_7G003820	0.376667	5.16333	7	95.3333	3.90338	6.34899e-24	up
COBRA-like protein	CsaV3_1G003400	6.37667	13.1967	215	432.667	1.15236	6.97144e-24	up
MYB-related transcription factor	CsaV3_7G000920	10.0633	19.1633	250	464.667	1.03506	7.09887e-24	up
Cystatin Hv-CPI6	CsaV3_1G013900	10.5467	2.42	190.667	42.6667	-2.01986	7.74059e-24	down
Peroxidase	CsaV3_4G023680	0.126667	3.50667	3.66667	101.333	4.92623	9.26054e-24	up
Unknown protein	CsaV3_6G002580	2.54667	9.08667	48.3333	168.333	1.94055	9.42988e-24	up
repetitive proline-rich cell wall protein 1-like	CsaV3_2G012850	31.4833	79.8233	1094	2712.33	1.4494	1.09208e-23	up
Alpha/beta hydrolase-1	CsaV3_5G001650	3.10667	0.47	143.667	21.3333	-2.61758	1.28695e-23	down
heavy metal-associated isoprenylated plant protein 3-like	CsaV3_6G048270	14.5967	5.12333	298	102.333	-1.40351	1.35376e-23	down
protein plastid transcriptionally active 16, chloroplastic	CsaV3_6G016590	3.92	0.806667	206	41.6667	-2.17359	1.39344e-23	down
late embryogenesis abundant protein Lea5-like	CsaV3_4G000870	6.08667	16.06	97.6667	253.333	1.51051	1.4314e-23	up
Protein COFACTOR ASSEMBLY OF COMPLEX C SUBUNIT B like	CsaV3_5G024930	3.86667	0.873333	181.667	40.3333	-2.0374	1.45917e-23	down
Protein DETOXIFICATION	CsaV3_3G032150	2.92333	0.526667	161	28.3333	-2.37006	1.50796e-23	down
subtilisin-like protease SBT3.17	CsaV3_7G024410	21.3967	9.31667	473.667	202	-1.09178	1.50979e-23	down
sodium transporter HKT1-like	CsaV3_1G032180	3.86333	0.91	180.667	41.6667	-1.97935	1.56888e-23	down
Peptidylprolyl isomerase	CsaV3_3G007570	11.8167	4.66	395	152.667	-1.23378	1.86184e-23	down
Myb transcription factor	CsaV3_3G036040	3.31	8.53333	98.6667	250	1.4766	2.09032e-23	up
Btb/poz domain-containing protein	CsaV3_1G015290	3.38	0.696667	162.333	32.6667	-2.17795	2.13582e-23	down
MLP-like protein 423	CsaV3_3G021380	0.0666667	82.08	0.666667	815	10.3918	2.30777e-23	up
DUF4378 domain-containing protein	CsaV3_4G035240	8.18	2.82667	322.333	108.667	-1.42778	2.33234e-23	down
Transmembrane protein	CsaV3_6G003280	0.163333	3.37333	4.66667	94.6667	4.48097	2.58418e-23	up
Basic-leucine zipper transcription factor family protein	CsaV3_4G033330	5.16333	1.57667	241.333	72	-1.60436	2.79513e-23	down
Squamosa promoter-binding-like protein	CsaV3_6G050240	2.18	8.20333	42	155.667	2.02505	3.07834e-23	up
nuclear transcription factor Y subunit A-7-like	CsaV3_4G011610	3.71333	0.346667	113	10.3333	-3.31441	3.29893e-23	down
Arginine decarboxylase	CsaV3_1G004600	2.55	0.596667	200	46	-1.97911	3.68394e-23	down
Terpene cyclase/mutase family member	CsaV3_5G025390	2.49333	0.04	144.667	2.33333	-5.8167	3.73123e-23	down
F-box only protein 13	CsaV3_4G036270	7.10667	2.72	341.333	128	-1.27856	3.75244e-23	down
Mitochondrial carrier protein	CsaV3_1G040250	3.2	7.37333	133.667	301.333	1.31206	3.97343e-23	up
protein NRT1/ PTR FAMILY 4.4	CsaV3_5G039430	2.93	0.403333	126.333	17	-2.75441	4.03737e-23	down
Protein trichome birefringence-like	CsaV3_4G001240	8.96667	3.84667	430	181	-1.11261	4.37881e-23	down
piriformospora indica-insensitive protein 2	CsaV3_5G033870	0.716667	2.81	38.3333	146.667	2.07297	4.68725e-23	up
Potassium transporter	CsaV3_5G037270	2.9	0.696667	187.333	44	-1.9486	5.50911e-23	down
Carotene isomerase	CsaV3_3G006460	6.95	2.51	345.667	121.667	-1.36517	5.72349e-23	down
Expansin	CsaV3_1G002420	11.8267	3.08333	195.333	50	-1.82944	6.22436e-23	down
Argininosuccinate lyase	CsaV3_2G030250	12.0267	5.27333	537.667	230	-1.08436	7.71468e-23	down
--	novel.286	21.5333	7.98333	366.667	133.667	-1.32183	9.21683e-23	down
Peptidyl-prolyl cis-trans isomerase, putative	CsaV3_3G006070	3.40667	0.753333	166.333	35.6667	-2.08178	9.69629e-23	down
blue copper protein-like	CsaV3_2G029900	0.13	4.43667	3	101.667	5.21815	1.27962e-22	up
disease resistance protein At4g27190-like	CsaV3_7G022940	4.54	2.04667	525	233	-1.03897	1.29829e-22	down
transcription factor TCP19	CsaV3_3G016680	2.28	6.00333	89	228.667	1.50197	1.80994e-22	up
NAD(P)H-quinone oxidoreductase subunit N	CsaV3_6G013250	14.2767	6.31667	458.333	198.667	-1.06912	1.88895e-22	down
protein NEOXANTHIN-DEFICIENT 1	CsaV3_4G002340	8.59667	2.05667	177	41.3333	-1.96013	2.23591e-22	down
EEIG1/EHBP1 N-terminal domain protein	CsaV3_2G032120	4.45667	9.98667	147.667	326	1.27443	2.32929e-22	up
RING finger protein	CsaV3_6G050040	10.19	19.2967	359	662.667	1.02664	3.34703e-22	up
Auxin-responsive protein	CsaV3_3G026280	24.5067	8.01333	302.667	96.3333	-1.50966	3.45089e-22	down
Aldo-keto reductase family 4 member like	CsaV3_4G025310	3.80333	0.493333	118.667	15	-2.84542	3.53944e-22	down
Clathrin interactor epsin 3	CsaV3_6G009020	12.5233	24.64	209	401.333	1.08191	3.68983e-22	up
DUF538 family protein	CsaV3_3G022640	16.2767	6.24333	383.667	143.333	-1.27779	3.73718e-22	down
Glucan endo-1,3-beta-glucosidase 1	CsaV3_6G009430	14.0467	5.46333	336	127.667	-1.25647	3.81369e-22	down
BAHD acyltransferase DCR	CsaV3_3G017330	9.81	3.72667	336.667	125.333	-1.28895	4.16441e-22	down
Acetyltransferase	CsaV3_6G007590	3.68	0.0833333	123	2.66667	-5.39377	4.79632e-22	down
peroxisomal membrane protein PMP22	CsaV3_6G048870	33.1667	14.04	403.667	167	-1.13371	4.98049e-22	down
zinc finger protein 6	CsaV3_5G034460	2.95	8.09	77.3333	208.667	1.56693	5.47491e-22	up
Plant protein 1589 of unknown function	CsaV3_5G006690	0.856667	6.81333	13.3333	101.667	3.08176	5.71668e-22	up
(-)-germacrene D synthase-like	CsaV3_3G003650	2.74333	6.34667	119.667	271	1.31686	6.21282e-22	up
Sucrose phosphate synthase	CsaV3_2G011150	2.01333	0.463333	168.667	38	-2.00975	6.68304e-22	down
Unknown protein	CsaV3_3G040520	10.3433	32.65	59.3333	183	1.76596	6.75205e-22	up
Drug resistance transporter-like ABC domain protein	CsaV3_3G037060	1.29	0.196667	135.333	20.3333	-2.60672	7.68989e-22	down
Oxidative stress 3	CsaV3_1G039920	0.6	2.59667	31	131	2.21563	8.28588e-22	up
aspartic proteinase nepenthesin-1	CsaV3_3G002750	4.41333	8.94333	182	360.333	1.12491	1.09168e-21	up
Inositol-3-phosphate synthase 1	CsaV3_UNG190490	14.4667	6.56667	484	214.667	-1.03282	1.14346e-21	down
CLAVATA3/ESR-related protein	CsaV3_2G011430	49.3067	14.0633	216.333	60	-1.70754	1.17605e-21	down
Calcium/calmodulin-dependent protein kinase	CsaV3_6G040710	4.72	9.22333	202	387.333	1.07459	1.34423e-21	up
heat stress transcription factor B-2a-like	CsaV3_6G050100	5.48333	13.6233	100	242.333	1.41682	1.40836e-21	up
Plant protein 1589 of unknown function	CsaV3_4G024650	1.92	7.90333	33.3333	133.333	2.14206	1.49627e-21	up
Sec-independent protein translocase protein TatA	CsaV3_3G017320	21.8333	9.05333	404	164.333	-1.16246	1.6524e-21	down
PsbP family	CsaV3_2G031600	9.40667	3.15333	262.333	86.3333	-1.46695	1.85824e-21	down
zinc finger protein CONSTANS-LIKE 16	CsaV3_1G003800	10.27	4.07	363.333	141.667	-1.22519	2.01275e-21	down
phytohormone-binding protein-like	CsaV3_3G006040	0.306667	6.50333	4.33333	89.3333	4.51069	2.06491e-21	up
E3 ubiquitin-protein ligase	CsaV3_2G003550	5.76333	1.94	252	83	-1.46412	2.21531e-21	down
E3 ubiquitin-protein ligase BOI	CsaV3_2G016110	1.52333	4.23667	78.6667	214.667	1.58462	2.57861e-21	up
Leucine--tRNA ligase	CsaV3_6G048760	4.70667	1.96	377.333	153.333	-1.15831	3.0039e-21	down
GEM-like protein 4	CsaV3_5G029070	8.97	21.7367	121.667	286	1.37813	3.03582e-21	up
protein SHI RELATED SEQUENCE 1	CsaV3_3G045570	2.46667	6.92	77	212.667	1.59927	3.03582e-21	up
MAGUK p55 subfamily member 4 like	CsaV3_3G032640	7.65	16.43	149.667	315	1.21088	3.04542e-21	up
pentatricopeptide repeat-containing protein At5g21222-like	CsaV3_1G025520	10.57	4.34	422.333	169.333	-1.17877	3.18107e-21	down
Expansin	CsaV3_2G024320	0.173333	2.60667	5.66667	82.6667	4.00417	3.33597e-21	up
Serine/threonine protein kinase	CsaV3_4G027240	4.25333	1.22667	213.333	60.6667	-1.68209	3.64701e-21	down
Dof zinc finger protein like	CsaV3_1G013100	8.29667	15.62	276.667	507.333	1.01752	3.72391e-21	up
protein SAR DEFICIENT 1	CsaV3_1G005840	14.81	31.1967	166.667	344.333	1.18247	3.81429e-21	up
Unknown protein	CsaV3_4G037530	9.46667	27.7033	66.3333	189.333	1.6537	3.9773e-21	up
WRKY transcription factor, putative	CsaV3_1G002180	0.433333	2.52333	18.6667	105.667	2.64475	4.2073e-21	up
--	novel.244	0.08	1.45667	4.66667	86.3333	4.33835	4.2073e-21	up
Glycosyltransferase	CsaV3_7G006580	4.70667	1.09333	166.667	38.3333	-1.98837	4.48447e-21	down
--	novel.141	0.19	1.36667	13	93	2.97422	4.59566e-21	up
Calcium-binding EF-hand family protein, putative	CsaV3_4G034260	3.16333	8.23	93.6667	238.333	1.48488	4.77757e-21	up
14 kDa proline-rich protein DC2.15-like	CsaV3_5G004070	0.166667	4.02667	3.66667	86.3333	4.69771	5.09459e-21	up
NAC domain	CsaV3_3G041280	2.25333	6.28	72.3333	196.667	1.58426	5.98847e-21	up
Ferredoxin	CsaV3_3G049310	7.39	1.74	163.333	37.6667	-1.97778	6.60137e-21	down
Bidirectional sugar transporter SWEET	CsaV3_3G042330	0.5	4.57667	10	90.6667	3.30993	6.69468e-21	up
Sn1-specific diacylglycerol lipase alpha	CsaV3_5G004710	4.45333	1.23	194.667	52.6667	-1.74916	8.94446e-21	down
Pentatricopeptide repeat-containing protein	CsaV3_1G015490	5.63333	1.84333	258.333	83.3333	-1.50057	9.16522e-21	down
Zeaxanthin epoxidase, chloroplastic	CsaV3_4G017420	31.7867	13.0633	342.667	137.667	-1.17692	1.013e-20	down
mitogen-activated protein kinase kinase kinase 2	CsaV3_7G003490	0.296667	1.91	15	96	2.81493	1.02766e-20	up
UPF0481 protein At3g47200	CsaV3_6G043490	3.13333	6.14333	191	366.667	1.0781	1.30359e-20	up
Beta-hexosaminidase	CsaV3_2G009420	4.86	1.57	235.667	74.6667	-1.52165	1.35027e-20	down
UDP-N-acetylmuramoyl-L-alanyl-D-glutamate--2, 6-diaminopimelate ligase	CsaV3_5G002730	4.43	1.56	275	95.3333	-1.39524	1.51539e-20	down
CASP-like protein	CsaV3_6G042670	7.82667	16.0033	175.333	350.333	1.13779	1.52389e-20	up
RNA polymerase sigma factor	CsaV3_2G035830	5.64	2.42667	394.333	166.667	-1.10725	1.6294e-20	down
(-)-germacrene D synthase-like	CsaV3_2G035570	0.453333	2.29667	22	108.333	2.44269	1.66698e-20	up
Cytochrome P450	CsaV3_1G007770	2.39	0.12	94.3333	4.66667	-4.20217	1.67663e-20	down
Root cap/late embryogenesis-like protein	CsaV3_3G044440	2.06333	0.66	253.333	79.3333	-1.53545	1.71608e-20	down
protein ECERIFERUM 26-like	CsaV3_2G004210	3.80333	0.903333	161.667	37.6667	-1.96787	2.00029e-20	down
WAT1-related protein	CsaV3_5G007970	9.05	3.61	333.667	130	-1.21957	2.00691e-20	down
Inositol-3-phosphate synthase 1	CsaV3_4G004810	10.1733	4.33667	469.667	195.667	-1.12404	2.25535e-20	down
Protein PAM68 chloroplastic	CsaV3_2G013300	8.41667	0.723333	99	8.33333	-3.43829	2.27389e-20	down
Vacuolar iron transporter like	CsaV3_6G037370	8.88	2.67333	206.333	61	-1.62179	2.79442e-20	down
Homogentisate phytyltransferase	CsaV3_3G038470	2.06333	0.523333	166.667	41	-1.88186	2.88219e-20	down
Unknown protein	CsaV3_3G040240	7.67	34.3667	26	114.333	2.2732	2.89865e-20	up
myb-related protein Myb4-like	CsaV3_3G012100	0.58	3.33	18	101.667	2.63683	2.95024e-20	up
chlorophyllase-2, chloroplastic	CsaV3_2G013440	17.5367	7.23333	363	146.667	-1.17008	3.09634e-20	down
NAC domain-containing protein, putative	CsaV3_6G012740	7.86	2.80333	285	99.3333	-1.37979	3.46921e-20	down
phenolic glucoside malonyltransferase 1-like	CsaV3_1G033880	1.70667	6.52333	35.3333	132.333	2.04383	3.77505e-20	up
Heavy metal transport/detoxification superfamily protein	CsaV3_1G030750	13.0567	4.83	291	104.667	-1.33239	3.8546e-20	down
aspartyl protease family protein 2	CsaV3_5G005980	15.8133	6.82667	474	201.333	-1.10274	3.89176e-20	down
Cytochrome P450	CsaV3_3G044690	0.566667	2.73	25.6667	121.333	2.38154	4.33909e-20	up
Elongation factor	CsaV3_4G002710	3.06333	6.15	164.667	323.667	1.11259	4.39206e-20	up
RmlC-like cupins superfamily protein	CsaV3_5G039360	47.2033	21.2167	430	188.667	-1.04782	4.40889e-20	down
PAP fibrillin domain protein,expressed protein	CsaV3_1G004140	7.48667	2.27	208.333	61.6667	-1.61688	4.83652e-20	down
Thylakoid lumenal protein, chloroplastic	CsaV3_5G003940	4.56333	1.06	167.333	37.6667	-2.00838	5.0596e-20	down
Auxin-responsive protein	CsaV3_1G026650	2.88	7.83333	78.3333	209.667	1.55508	5.35299e-20	up
Fructokinase-2	CsaV3_3G021590	9.61333	4.19333	404	172.667	-1.08901	6.73863e-20	down
Endochitinase (Chitinase)	CsaV3_6G047750	0.293333	3.94667	6.33333	81.3333	3.82217	7.42021e-20	up
Cytochrome P450	CsaV3_6G007550	2.02	0.14	93.3333	6.33333	-3.74646	7.78596e-20	down
Protein of unknown function (DUF581)	CsaV3_4G028720	12.1333	4.84667	362	140.333	-1.22176	7.92305e-20	down
TASSELSEED2-like protein	CsaV3_1G015140	4.56667	0.94	151.667	30	-2.19027	8.65888e-20	down
Protein LIGHT-DEPENDENT SHORT HYPOCOTYLS like	CsaV3_6G052630	9.67333	1.28	107.667	14	-2.80963	8.69219e-20	down
GTPase obg	CsaV3_3G045540	8.54	3.72667	382	163	-1.08967	8.94801e-20	down
Filamentous hemagglutinin transporter	CsaV3_6G013590	9.10667	17.42	218	408	1.0419	1.02556e-19	up
Unknown protein	CsaV3_4G003960	7.85333	18.7667	111.667	259	1.35873	1.15187e-19	up
Serine/arginine repetitive matrix-like protein	CsaV3_4G007650	2.27333	4.95667	128	273.667	1.23271	1.15757e-19	up
Sodium-bile acid cotransporter, putative	CsaV3_7G026860	2.66	0.64	157	37	-1.95036	1.26085e-19	down
Glycosyltransferase	CsaV3_4G032480	1.94333	0.1	91.6667	4.66667	-4.16376	1.31462e-19	down
PLATZ transcription factor family protein, putative	CsaV3_5G014490	8.75333	16.6033	197.333	365.667	1.0296	1.3201e-19	up
Auxin-responsive protein	CsaV3_6G040760	4.44333	15.21	44	146.667	1.87917	1.33183e-19	up
Unknown protein	CsaV3_1G000440	9.87333	18.46	245.667	447.333	1.00712	1.36214e-19	up
RING finger protein	CsaV3_1G009260	1.21667	4.69	33.3333	125.667	2.05332	1.42677e-19	up
zinc finger protein 6-like	CsaV3_5G028870	2.64	6.62333	86.6667	213.333	1.43566	1.46876e-19	up
disease resistance protein RGA2-like	CsaV3_4G003630	3.01667	0.996667	231.333	75.3333	-1.48453	1.5182e-19	down
Hydroxyproline-rich glycoprotein family protein	CsaV3_1G011990	1.75	3.81333	125.333	267	1.22904	1.53275e-19	up
Lectin receptor kinase	CsaV3_3G034690	0.71	2.61	37.3333	134	1.98438	2.09718e-19	up
Unknown protein	CsaV3_6G048420	12.7533	29.5133	108.333	246	1.31878	2.32437e-19	up
Vesicle-associated membrane protein	CsaV3_2G011400	0.523333	3.48333	14.6667	96.6667	2.85847	2.52324e-19	up
Zinc finger protein CONSTANS	CsaV3_7G022750	11.37	4.36333	299.667	113	-1.27192	2.60256e-19	down
Receptor-interacting protein, putative	CsaV3_6G049660	3.99333	0.873333	149	32	-2.07981	2.80391e-19	down
salicylate carboxymethyltransferase-like	CsaV3_6G046500	6.46667	1.25	125.333	23.6667	-2.26442	3.22789e-19	down
GTPase Era	CsaV3_4G005500	5.66667	1.80667	213	66.6667	-1.54064	3.41776e-19	down
Cationic amino acid transporter, putative	CsaV3_4G007780	4.89	2	316	126.333	-1.18509	3.59063e-19	down
NLI interacting factor-like phosphatase	CsaV3_4G010290	5.17333	9.72667	224.667	413	1.01815	3.96607e-19	up
Mini-ribonuclease 3	CsaV3_3G043900	13.7233	6.31667	436.333	196	-1.01469	4.107e-19	down
isoflavone reductase-like protein	CsaV3_7G000100	0.0766667	2.41667	2.66667	84	5.10992	4.20358e-19	up
Pathogenic type III effector avirulence factor Avr cleavage site	CsaV3_2G010180	5.64667	11.19	174	336.333	1.09137	4.97706e-19	up
protein SPEAR1	CsaV3_2G002110	3.26	9.69667	59.6667	172.667	1.67697	5.11358e-19	up
2-C-methyl-D-erythritol 4-phosphate cytidylyltransferase	CsaV3_3G006740	10.6333	4.34667	327.333	131.333	-1.1824	5.12415e-19	down
ribulose bisphosphate carboxylase/oxygenase activase, chloroplastic	CsaV3_7G031660	6.80667	2.49	256.333	91.3333	-1.34749	5.15537e-19	down
Hexosyltransferase	CsaV3_6G041760	5.24	9.78	215.333	395.333	1.01024	5.43204e-19	up
Peroxidase	CsaV3_2G014160	0.54	3.16	16.3333	93.3333	2.652	5.48149e-19	up
MYB transcription factor	CsaV3_6G044410	0.53	3.2	16.3333	95.6667	2.69251	6.5588e-19	up
Dirigent protein	CsaV3_4G006250	3.57333	9.62667	72	188.667	1.53241	6.65511e-19	up
serine/threonine-protein kinase At3g07070	CsaV3_2G016090	2.06	5.32333	91.3333	230	1.47234	7.45921e-19	up
Lipoxygenase	CsaV3_2G006380	3.17	0.816667	185.333	46.6667	-1.85229	7.67447e-19	down
Transmembrane protein	CsaV3_7G030000	4.56	10.4067	117.667	263.333	1.29817	7.67447e-19	up
transcription factor MYC3-like	CsaV3_2G010120	11.96	5.27667	403.667	174	-1.07421	8.11791e-19	down
Pectinesterase inhibitor, putative	CsaV3_1G038650	3.81667	7.61333	173.333	340.333	1.10688	8.13093e-19	up
signal peptide peptidase	CsaV3_1G003220	5.08333	1.88667	274.333	99.3333	-1.32347	8.84345e-19	down
Lipoxygenase	CsaV3_4G023830	0.366667	1.75333	21.6667	101	2.36034	8.94321e-19	up
LOW QUALITY PROTEIN: probable inactive receptor kinase At5g10020	CsaV3_1G042130	2.92	0.96	240	77.3333	-1.49718	9.40919e-19	down
GDP-fucose protein O-fucosyltransferase	CsaV3_1G046490	2.94	5.84667	164	319.333	1.09909	1.0851e-18	up
Unknown protein	CsaV3_2G003890	0.506667	6.27667	6	73.6667	3.74919	1.08805e-18	up
Plant protein 1589 of Uncharacterized protein function	CsaV3_2G024740	3.71	0.286667	88.6667	6.66667	-3.5903	1.13065e-18	down
Laccase	CsaV3_1G012920	7.84	3.37	364.333	153.333	-1.10916	1.22138e-18	down
Protein of unknown function (DUF506)	CsaV3_7G026490	2.73667	6.39667	107.333	246.667	1.33519	1.33129e-18	up
Transcription factor like	CsaV3_6G003360	2.56667	5.27333	153.333	307.333	1.1443	1.39249e-18	up
ATP-dependent zinc metalloprotease FtsH-like protein	CsaV3_6G046590	3.15	6.62333	140	288	1.17866	1.46252e-18	up
flowering-promoting factor 1-like protein 1	CsaV3_6G017220	3.16	11.61	34.3333	123.667	1.98558	1.529e-18	up
E3 ubiquitin-protein ligase RMA1H1	CsaV3_6G012970	1.33333	4	57.3333	170.333	1.70196	1.94458e-18	up
dehydrin DHN1	CsaV3_4G005460	2.41	7.92	47.6667	154.333	1.82759	2.01851e-18	up
receptor-like protein kinase FERONIA	CsaV3_4G010220	1.69667	0.233333	101.667	13.6667	-2.75341	2.08841e-18	down
protein PTST, chloroplastic isoform X1	CsaV3_3G021180	9.67667	3.62	252.333	92.3333	-1.31096	2.52391e-18	down
Purple acid phosphatase	CsaV3_7G000180	3.28667	6.75667	140	282	1.14734	2.74024e-18	up
Phospholipase A2 family protein	CsaV3_1G032150	12.84	5.32667	324	131.333	-1.16433	3.42971e-18	down
Domain of unknown function (DUF1995)	CsaV3_3G005440	5.22667	1.55333	204	59	-1.64798	3.57446e-18	down
--	novel.354	2.34333	0.336667	101.667	14.3333	-2.69258	3.62008e-18	down
AT-hook motif nuclear-localized protein	CsaV3_6G006490	0.116667	2.96	3	74.6667	4.776	3.82488e-18	up
protein BIG GRAIN 1-like B	CsaV3_7G034550	3.98	7.55	192	356.667	1.03154	4.18376e-18	up
Sugar transporter ERD6	CsaV3_6G005610	5.46667	1.90333	231.333	78.3333	-1.41963	4.61208e-18	down
gibberellin 2-beta-dioxygenase 2	CsaV3_7G030210	0.32	2.52	10	76.3333	3.07247	4.74971e-18	up
Flavin-containing monooxygenase	CsaV3_3G017920	4.33	1.15667	160.333	41.6667	-1.80129	5.52131e-18	down
Hfr-2-like protein	CsaV3_6G008860	4.58	1.17333	180	44.6667	-1.86246	5.73695e-18	down
transcription repressor OFP1	CsaV3_4G027080	1.68667	4.65333	68.3333	184.667	1.57187	7.2189e-18	up
DUF4079 domain-containing protein	CsaV3_6G039950	5.87	2.22333	270.333	100	-1.29606	7.69211e-18	down
MADS-box transcription factor	CsaV3_5G040310	5.56333	11.5467	138	279.333	1.15795	7.78791e-18	up
transcription repressor KAN1-like isoform X2	CsaV3_3G017970	6.87	3.12	389	172	-1.03489	7.79458e-18	down
Bidirectional sugar transporter SWEET	CsaV3_1G000310	0.0566667	3.27333	1.66667	95.6667	5.97952	8.35992e-18	up
Cell division protein ftsZ, putative	CsaV3_3G037240	5.08333	2.05667	290.667	115	-1.19881	9.82733e-18	down
WUSCHEL-related homeobox like	CsaV3_3G039320	0.223333	2.47333	6.66667	71	3.55309	9.83642e-18	up
Cysteine proteinase	CsaV3_5G036030	0.276667	2.35	8.66667	73.6667	3.21936	9.9577e-18	up
microtubule-associated protein 70-5	CsaV3_6G048290	1.00333	2.76	64.6667	173.667	1.56597	1.05501e-17	up
--	novel.300	0.24	1.67	11.6667	78.6667	2.89451	1.09944e-17	up
Nudix hydrolase	CsaV3_3G002480	1.77	4.57	74.3333	187	1.47132	1.10249e-17	up
Violaxanthin de-epoxidase	CsaV3_2G010250	5.29333	1.88	232.333	80.3333	-1.38935	1.12262e-17	down
Laccase	CsaV3_1G036510	0.0733333	1.61667	3.33333	71	4.55383	1.21843e-17	up
Pyrimidine-specific ribonucleoside hydrolase	CsaV3_1G039350	4.74333	2.04333	334	140.667	-1.10886	1.96614e-17	down
Cyclin	CsaV3_6G012330	6.86333	2.86667	296	121.333	-1.14962	2.08258e-17	down
Cytoplasmic FMR1-interacting protein	CsaV3_1G040370	14.49	6.18333	320.333	134.333	-1.11933	2.29974e-17	down
Peptidase M50	CsaV3_6G001740	6.77333	2.63333	285.667	108	-1.26053	2.35474e-17	down
Long chain acyl-CoA synthetase	CsaV3_2G014350	4.43667	1.66333	242	88.6667	-1.30975	2.44611e-17	down
classical arabinogalactan protein 25	CsaV3_6G005680	4.84667	1.64667	318.667	106.333	-1.4483	2.47704e-17	down
cucumber peeling cupredoxin-like	CsaV3_7G032360	1.63333	6.25333	30.3333	114.667	2.05111	2.69724e-17	up
Heptahelical transmembrane protein	CsaV3_1G027960	3.60333	0.856667	143	33.6667	-1.95702	2.91573e-17	down
UDP-glucose 6-dehydrogenase	CsaV3_6G032490	1.24667	7.07667	16	89.6667	2.6171	3.80498e-17	up
Family with sequence similarity 210, member B	CsaV3_6G038500	24.7767	10.5033	313.333	129.667	-1.13203	3.83861e-17	down
Ribosome maturation factor rimm	CsaV3_1G032780	4.67667	1.67667	231.667	81.6667	-1.36856	3.84852e-17	down
glycine-rich cell wall structural protein 1-like	CsaV3_7G025680	11.14	2	107.333	19	-2.36602	4.16237e-17	down
transcription repressor MYB6-like	CsaV3_6G012340	7.59667	2.45	212.667	67	-1.52931	4.49606e-17	down
HVA22-like protein	CsaV3_6G040980	2.54	5.42667	119.333	250	1.20411	4.54317e-17	up
Senescence regulator	CsaV3_3G035790	4.56333	9.46667	141.333	289	1.16522	5.5812e-17	up
Long chain acyl-CoA synthetase	CsaV3_3G026550	3.08667	0.97	187.333	58	-1.5602	6.57444e-17	down
Aldo/keto reductase	CsaV3_1G005010	5.93333	2.19667	236.333	86	-1.32508	6.90565e-17	down
Non-specific serine/threonine protein kinase	CsaV3_6G000240	4.03333	1.05	158	40.3333	-1.83159	7.35346e-17	down
receptor-like protein 12	CsaV3_3G047050	1.41667	3.14333	109	237.667	1.25842	7.43763e-17	up
Glutamyl-tRNA(Gln) amidotransferase subunit A	CsaV3_1G039020	8.25667	3.6	368	156.333	-1.09185	8.84887e-17	down
disease resistance protein RGA2-like	CsaV3_3G040610	2.61	1.03	255.333	99	-1.23208	9.01675e-17	down
TLDc domain containing protein	CsaV3_3G001880	3.83333	0.48	88.6667	11	-2.87902	9.11267e-17	down
3-ketoacyl-CoA synthase	CsaV3_6G022090	3.51333	1.06	165.667	49	-1.61843	1.0499e-16	down
tRNA-2-methylthio-N(6)-dimethylallyladenosine synthase	CsaV3_6G037280	5.93	2.59333	311.333	132.667	-1.0903	1.13215e-16	down
Protein phosphatase 2c, putative	CsaV3_3G027970	2.22667	0.34	94	14	-2.60877	1.13897e-16	down
Lipoxygenase	CsaV3_4G023880	0.463333	1.80333	30	112.333	2.05181	1.1642e-16	up
rRNA N-glycosidase	CsaV3_3G019020	0.716667	3.24667	21	94	2.29706	1.30082e-16	up
NAC domain-containing protein 76	CsaV3_6G013420	9.38	4.09	328.667	140	-1.09074	1.42619e-16	down
F-box protein	CsaV3_1G010610	8.28333	3.08667	237	86.6667	-1.31441	1.53352e-16	down
Dehydration-responsive element-binding protein 2C	CsaV3_6G002010	1.09667	3.26667	48.6667	141.333	1.68027	1.54446e-16	up
Unknown protein	CsaV3_7G023000	33.67	66.3233	144	277.333	1.08423	1.56336e-16	up
caffeoylshikimate esterase-like	CsaV3_5G036310	13.59	5.84333	296.667	124.667	-1.11142	1.58444e-16	down
macrophage migration inhibitory factor homolog	CsaV3_1G031900	23.6033	9.21333	255.667	97.3333	-1.25195	1.60887e-16	down
Glucose-6-phosphate 1-epimerase	CsaV3_4G005770	16.42	7.38667	338.333	148.667	-1.04687	1.64005e-16	down
Vitellogenin-2 protein	CsaV3_4G006970	4.91333	9.37333	169.333	316	1.03916	1.81465e-16	up
Allene oxide synthase	CsaV3_7G003410	2.66	1.10667	271.333	110.333	-1.16054	1.93808e-16	down
Ankyrin repeat family protein	CsaV3_6G032040	0.21	1.76333	8.33333	68	3.17148	2.04917e-16	up
BHLH transcription factor	CsaV3_5G003430	4.95333	0.61	82.6667	10	-2.91313	2.06298e-16	down
protein kinase family protein	CsaV3_3G044180	1.09	2.74667	70	172.667	1.44123	2.06721e-16	up
aspartic proteinase PCS1	CsaV3_3G034770	4.43	1.44	212.667	68.3333	-1.50977	2.15421e-16	down
L-Ala-D/L-amino acid epimerase-like	CsaV3_2G033830	3.94333	1.28333	182.667	58.3333	-1.51007	2.17398e-16	down
Dihydroorotate dehydrogenase, putative	CsaV3_3G031680	37.8233	17.1767	328.667	146.333	-1.03068	2.96615e-16	down
Rho GDP-dissociation inhibitor 1	CsaV3_6G048510	8.05333	3.10333	230.333	86.6667	-1.27066	3.32615e-16	down
Deoxyhypusine synthase	CsaV3_4G006590	6.65667	2.21333	191.333	62.3333	-1.48032	3.39889e-16	down
stigma-specific STIG1-like protein 1	CsaV3_1G010450	1.89	8.39	23	98.3333	2.24462	3.45056e-16	up
Protein DETOXIFICATION	CsaV3_1G001040	1.57333	5.77	31.3333	113	1.98416	3.47551e-16	up
ATP-dependent Zn protease	CsaV3_2G017540	2.08667	0.45	120.333	25.3333	-2.10609	3.57076e-16	down
Calcium-dependent protein kinase, putative	CsaV3_4G002860	2.81	5.58667	145.667	283.333	1.09681	3.58627e-16	up
Unknown protein	CsaV3_2G017770	6.95333	0.43	72.3333	4.33333	-3.92381	4.00313e-16	down
Unknown protein	CsaV3_4G009950	1.26333	4.83333	28.3333	106.333	2.0468	4.0268e-16	up
Cytochrome P450 protein	CsaV3_6G046880	0.78	2.67667	34.6667	116.333	1.88562	4.12901e-16	up
UDP-glucose 6-dehydrogenase	CsaV3_6G033570	0.546667	2.54333	20.6667	94	2.32055	4.6972e-16	up
TIP41-like protein	CsaV3_6G001520	5.15	2.09667	260.667	104	-1.18907	4.94191e-16	down
protein NRT1/ PTR FAMILY 5.2-like	CsaV3_3G011850	0.366667	2.02333	16.3333	87.3333	2.56622	5.32131e-16	up
2-oxoglutarate-dependent dioxygenase	CsaV3_7G032850	0	5.7	0	158.333	9.89019	5.54106e-16	up
DUF3007 domain-containing protein	CsaV3_1G004470	6.06333	1.71667	154.667	43	-1.71129	5.6812e-16	down
Superoxide dismutase	CsaV3_1G039270	8.18	3.46333	280.667	116.333	-1.13303	5.78398e-16	down
GPCR kinase	CsaV3_6G050980	8.09333	3.61333	327.333	142.667	-1.05746	5.96717e-16	down
Pentatricopeptide repeat-containing protein, putative	CsaV3_1G044940	3.55333	1.46333	280.667	113.667	-1.16718	6.02142e-16	down
--	novel.558	2.95333	5.57667	183	337.333	1.02294	6.35006e-16	up
D-xylose-proton symporter-like	CsaV3_1G034530	1.51333	0.423333	151.667	41.6667	-1.73117	6.52518e-16	down
probably inactive leucine-rich repeat receptor-like protein kinase At5g06940	CsaV3_4G031480	3.84333	1.42	224	81.3333	-1.32483	7.02381e-16	down
Glucose-repressible alcohol dehydrogenase transcriptional effector like	CsaV3_4G000120	5.36	10.9033	138.667	274.667	1.12925	7.34085e-16	up
Hfr-2-like protein	CsaV3_6G008850	7.98	3.46	322.667	137	-1.09775	7.88275e-16	down
Myb transcription factor	CsaV3_5G002490	1.15	4.46333	29.3333	109.667	2.05055	8.34837e-16	up
thylakoid lumenal 19 kDa protein, chloroplastic	CsaV3_7G031150	4.85	2.15333	306	133	-1.06441	8.8983e-16	down
Iron-sulfur binding oxidoreductase	CsaV3_7G013820	57.2267	165.16	1012.67	2849	1.63581	9.23558e-16	up
Aldehyde oxidase, putative	CsaV3_4G017460	1.69667	0.61	205.333	72	-1.37234	9.50903e-16	down
Plant/F4C21-7 protein, putative	CsaV3_7G028280	5.20667	1.11	118	24.6667	-2.11915	1.00547e-15	down
NF-kappa-B inhibitor-like protein	CsaV3_1G015030	7.49	3.12	268.333	109.333	-1.15678	1.01659e-15	down
RNA polymerase sigma factor	CsaV3_6G006360	5.18	2.18	268.667	110.667	-1.14225	1.02432e-15	down
protein PLASTID TRANSCRIPTIONALLY ACTIVE 14 isoform X2	CsaV3_1G010060	8.26333	3.41	260.667	105.667	-1.16794	1.03536e-15	down
Ankyrin repeat-containing protein	CsaV3_1G010240	4.44333	1.72667	240.333	91.6667	-1.25492	1.04267e-15	down
Hexosyltransferase	CsaV3_3G005450	4.57	9.02333	160.333	308.333	1.08612	1.29213e-15	up
Peptidyl-prolyl cis-trans isomerase	CsaV3_1G006440	0.786667	0.06	72	5.33333	-3.61033	1.30313e-15	down
ethylene-responsive transcription factor ERF003-like	CsaV3_2G032360	4.2	0.656667	89	13.6667	-2.5643	1.39729e-15	down
Squamosa promoter binding-like protein	CsaV3_3G007450	3.05	0.623333	110	22	-2.18853	1.40212e-15	down
zinc finger protein 5	CsaV3_5G031910	4.94333	9.41667	150	280	1.03841	1.4711e-15	up
DUF1442 family protein	CsaV3_3G009720	0.333333	2.86333	8	67.6667	3.20742	1.48813e-15	up
Ankyrin repeat-containing protein	CsaV3_1G010250	4.08333	1.40333	193.333	64.6667	-1.43886	1.57563e-15	down
Squamosa promoter-binding-like protein	CsaV3_1G012440	0.696667	2.07333	44.6667	130.333	1.67981	1.58e-15	up
Exostosin family protein	CsaV3_1G013130	0.176667	1.39333	9	69.6667	3.09511	1.74241e-15	up
indole-3-acetic acid-amido synthetase GH3.5-like	CsaV3_2G010160	1.6	0.203333	78.6667	10	-2.84112	2.02616e-15	down
Unknown protein	CsaV3_2G012800	0.88	13.2633	4	59.3333	4.02773	2.14666e-15	up
transcription repressor OFP13	CsaV3_6G040950	2.22333	0.0966667	72	3	-4.45566	2.16543e-15	down
Calcium-binding EF-hand family protein	CsaV3_3G004350	3.15	6.20333	132.667	256	1.08569	2.26634e-15	up
Glutathione S-transferase	CsaV3_4G025680	0.646667	4.70667	9.33333	67.3333	2.98095	2.3306e-15	up
tolB protein-related	CsaV3_7G030440	1.9	4.22333	100.667	220.667	1.26414	2.40087e-15	up
Sec14p-like phosphatidylinositol transfer family protein	CsaV3_1G001340	6.07	1.25	103.667	21	-2.16871	2.41052e-15	down
Chaperone DnaK	CsaV3_7G024760	1.44	0.23	90.3333	14.3333	-2.5201	2.62096e-15	down
Core-2/I-branching beta-1,6-N-acetylglucosaminyltransferase family protein	CsaV3_2G032140	0.886667	3.74	22.3333	92.6667	2.18812	2.68344e-15	up
Protein EXORDIUM-like	CsaV3_1G046290	5.01333	1.58	157.667	48.6667	-1.55926	2.69892e-15	down
Plant tudor-like RNA-binding protein	CsaV3_2G002670	2.42	4.7	136.333	259.333	1.06467	2.93124e-15	up
protein SHI RELATED SEQUENCE 1	CsaV3_6G046800	1.54	3.32333	98	207	1.21836	3.1512e-15	up
Cytochrome P450, putative	CsaV3_5G002710	2.50667	0.32	80.3333	10	-2.86452	3.33862e-15	down
Metal-nicotianamine transporter like	CsaV3_5G001690	7.17667	3.22	311	137.333	-1.04518	3.645e-15	down
Peptidase M50 family protein	CsaV3_4G012000	3.84	1.46667	215.333	80	-1.28665	3.71709e-15	down
Protein LITTLE ZIPPER like	CsaV3_5G003580	4.89333	0.833333	93.6667	15.6667	-2.44231	3.78251e-15	down
Peptide chain release factor 1	CsaV3_7G028880	5.55	2.12667	230	86.6667	-1.27193	3.82031e-15	down
NAC domain-containing protein	CsaV3_5G038170	1.52	4.95	37.6667	119.667	1.80657	3.99607e-15	up
CASP-like protein	CsaV3_4G007660	8.40667	2.54	152	44.6667	-1.62438	4.29349e-15	down
Basic-leucine zipper transcription factor	CsaV3_7G003290	3.7	1.22667	174	56.6667	-1.48453	5.02575e-15	down
SOUL heme-binding protein	CsaV3_1G031110	0.06	1.18667	3	58.3333	4.41802	5.04306e-15	up
RING-H2 finger protein ATL56	CsaV3_2G007920	9.56333	19.0067	159.333	310.667	1.09966	5.44734e-15	up
beta-carotene isomerase D27, chloroplastic	CsaV3_3G000840	2.24	0.353333	86	13.3333	-2.55657	5.45192e-15	down
ABC transporter G family member 15-like	CsaV3_6G039210	1.85333	0.45	117.667	28	-1.93414	5.75473e-15	down
Laccase	CsaV3_6G001630	0.57	2.15333	25.6667	95.3333	2.03176	5.99373e-15	up
Bile acid sodium symporter/ transporter	CsaV3_3G006360	3.52	1.29	216.667	77	-1.34739	6.20081e-15	down
auxin-responsive protein SAUR71	CsaV3_6G013600	14.7633	28.55	153.667	292	1.06109	6.2659e-15	up
LEAF RUST 10 DISEASE-RESISTANCE LOCUS RECEPTOR-LIKE PROTEIN KINASE-like 1.2 isoform X1	CsaV3_1G003980	3.59667	6.87667	163.667	306.333	1.04202	6.26683e-15	up
Peptidoglycan-binding LysM domain-containing family protein	CsaV3_3G016690	0.96	7.61333	8	61.6667	3.08811	7.14128e-15	up
CASP-like protein	CsaV3_6G040860	0.61	3.23667	16.3333	83.3333	2.50252	7.17316e-15	up
CASP-like protein	CsaV3_3G037520	0.0266667	8.41333	0.666667	183.667	8.2469	7.31979e-15	up
4-coumarate--CoA ligase-like 4	CsaV3_5G035840	3.06667	0.92	143.333	42	-1.63198	7.54372e-15	down
pentatricopeptide repeat-containing protein At3g18110, chloroplastic	CsaV3_6G018920	2.75	1.16333	264.667	110	-1.13098	7.568e-15	down
Retrovirus-related Pol polyprotein from transposon TNT 1-94	CsaV3_1G010350	0.243333	2.10667	7.33333	62	3.22025	7.63792e-15	up
4-coumarate-CoA ligase	CsaV3_3G030410	3.00667	5.92	146	280	1.08149	8.00765e-15	up
heat stress transcription factor B-4	CsaV3_2G026600	2.93	0.673333	111	25	-2.01576	8.52634e-15	down
Transcription factor, putative	CsaV3_3G045440	5.65667	2.20667	232	88.3333	-1.25313	8.53675e-15	down
Hfr-2-like protein	CsaV3_6G008840	6.3	2.86333	306.333	136.333	-1.03056	8.75058e-15	down
cytochrome c biogenesis protein family	CsaV3_7G010230	2.98	1.00667	170	56.3333	-1.45795	8.88688e-15	down
MLP-like protein 423	CsaV3_3G021420	0.05	15.13	0.666667	180	8.21789	9.0474e-15	up
Terminal flower 1	CsaV3_6G014990	3.81333	8.80667	83	186.333	1.31032	9.41566e-15	up
Subtilisin-like protease	CsaV3_5G013690	2.36	0.736667	151	46.3333	-1.56839	9.80736e-15	down
--	novel.96	0.73	3.17	19.6667	83.6667	2.22811	1.07925e-14	up
Unknown protein	CsaV3_5G018830	4.96667	1.02667	99	20	-2.16532	1.13784e-14	down
WAT1-related protein	CsaV3_3G042160	6.47667	2.55333	226.333	87.3333	-1.23569	1.28778e-14	down
Unknown protein	CsaV3_5G015720	0.633333	3.24667	15.3333	77.3333	2.47341	1.29649e-14	up
Unknown protein	CsaV3_2G030220	5.76667	17.5667	39.6667	119	1.71972	1.44194e-14	up
RING-H2 finger protein ATL60-like	CsaV3_7G033910	0.34	1.80333	15	78.3333	2.52446	1.45693e-14	up
Vacuolar acid trehalase	CsaV3_5G036040	12.3433	5.10667	274	111.333	-1.16448	1.56856e-14	down
Sarcosine oxidase family protein	CsaV3_3G047160	2.80667	5.73333	119.333	240	1.14213	1.64421e-14	up
omega-hydroxypalmitate O-feruloyl transferase	CsaV3_4G036710	0.42	1.58	25.6667	94.3333	2.01956	1.64423e-14	up
Cytochrome P450, putative	CsaV3_7G021550	3.58667	1.10333	156.333	47.3333	-1.59282	1.92882e-14	down
Unknown protein	CsaV3_6G007340	14.8833	3.73667	128.667	31.6667	-1.88819	1.97852e-14	down
RNA-binding family protein	CsaV3_3G011660	6.99	1.86	126.667	33	-1.80228	2.02003e-14	down
MAR-binding filament-like protein 1-1	CsaV3_7G033140	4.27333	1.79	266.667	108.333	-1.15405	2.08718e-14	down
protein STAY-GREEN LIKE, chloroplastic	CsaV3_6G031220	5.08333	1.44	134.333	37.3333	-1.71168	2.19103e-14	down
RNA-binding	CsaV3_7G000290	4.18333	1.52	184.667	66	-1.34966	2.41753e-14	down
Elongation factor 4	CsaV3_4G029800	5.9	2.74333	319.333	144.667	-1.00114	2.48367e-14	down
elicitor-responsive protein 1-like	CsaV3_5G026720	1.22333	4.4	27.6667	96.6667	1.9461	2.70024e-14	up
Glutamate receptor	CsaV3_2G035030	3.80667	1.52333	233	91.6667	-1.21238	2.9978e-14	down
Unknown protein	CsaV3_2G004430	1.64	0.15	68	6	-3.35415	2.99993e-14	down
Carbohydrate kinase	CsaV3_2G015180	2.08	0.39	95.3333	17.6667	-2.29825	3.03436e-14	down
protein SHI RELATED SEQUENCE 1-like	CsaV3_4G005360	1.12667	3.68333	33.3333	106.667	1.81346	3.50876e-14	up
extensin-2-like	CsaV3_4G024190	0.0333333	0.883333	2.33333	58.3333	4.79071	3.5793e-14	up
Inhibitor protein	CsaV3_5G014630	0.0366667	3.35333	1	94.6667	6.7025	3.59432e-14	up
Patatin	CsaV3_2G017400	0.0366667	2.34667	1.33333	75	5.95324	3.78358e-14	up
Unknown protein	CsaV3_3G035050	2.7	6.66667	63.3333	152.333	1.4077	3.78721e-14	up
23S rRNA (Uracil-5-)-methyltransferase	CsaV3_3G027150	4.91	2.01	234.333	94.3333	-1.17819	4.33413e-14	down
Unknown protein	CsaV3_6G009330	135.567	289.9	2637.67	5526.33	1.20412	4.35472e-14	up
14 kDa proline-rich protein DC2.15-like	CsaV3_5G004120	2.14	8.06333	24.6667	91	2.01967	4.54327e-14	up
Auxin responsive SAUR protein	CsaV3_3G030900	26.69	8.2	177.667	53	-1.60139	4.54788e-14	down
Peroxidase	CsaV3_3G047080	3.24	1.09333	169.667	56.3333	-1.4547	4.75485e-14	down
Enolase-phosphatase E1	CsaV3_3G019470	5.83333	2.62667	283.333	125	-1.04359	5.21578e-14	down
Unknown protein	CsaV3_1G042660	0	2.56	0	101.667	9.24565	5.38906e-14	up
Unknown protein	CsaV3_3G042980	1.65667	5.70667	37	125.333	1.89717	5.90072e-14	up
Acid phosphatase/vanadium-dependent haloperoxidase-related	CsaV3_6G013310	8.31667	3.65	285.667	122	-1.0855	6.16302e-14	down
organ-specific protein P4-like	CsaV3_2G014630	8	14.8867	168	305.333	1.00205	6.72806e-14	up
protein BRANCHLESS TRICHOME	CsaV3_5G001620	6.1	2.41	222	86	-1.23272	6.93735e-14	down
Cation/H(+) antiporter like	CsaV3_4G006280	3.07667	1.17667	197.333	73.3333	-1.28554	7.88044e-14	down
Pollen Ole e 1 allergen and extensin family protein	CsaV3_6G038400	2.94333	0.673333	104.667	23.6667	-2.01245	8.65959e-14	down
Cytochrome p450	CsaV3_5G004650	0.916667	3.15333	28.6667	96.3333	1.88642	8.75564e-14	up
Class I heat shock protein	CsaV3_1G035820	9.47333	3.74	229.333	88.6667	-1.23343	8.99242e-14	down
Unknown protein	CsaV3_6G018650	2.35	17.8367	7.66667	57	3.03266	9.84304e-14	up
lysine histidine transporter 1	CsaV3_6G001170	0.313333	1.72	12.3333	66	2.56017	1.06913e-13	up
Unknown protein	CsaV3_7G015100	5.58667	2.05	176.667	63.3333	-1.34158	1.09029e-13	down
EIN3-binding F-box protein 1-like	CsaV3_1G030250	0.0933333	1.12333	4.33333	52.6667	3.74064	1.24535e-13	up
Unknown protein	CsaV3_2G002580	0.433333	3.38333	7.66667	59.3333	3.09027	1.28662e-13	up
Thaumatin-like protein	CsaV3_5G003140	0.82	3.18667	22.6667	86.6667	2.07424	1.33085e-13	up
GDSL esterase/lipase	CsaV3_3G042910	4.80333	1.70333	165.667	57.6667	-1.38627	1.40603e-13	down
Heavy metal-associated isoprenylated plant protein	CsaV3_5G001440	3.75667	7.64333	109	216.333	1.1288	1.46458e-13	up
NAC domain-containing protein 83-like	CsaV3_1G000260	4.47	1.56	179.667	60.6667	-1.41908	1.48593e-13	down
Unknown protein	CsaV3_6G047970	21.5167	6.75333	144.667	44.3333	-1.56712	1.49008e-13	down
SNF1-related protein kinase regulatory subunit beta-2-like	CsaV3_7G002490	3.74667	1.25	168.667	55.3333	-1.47664	1.5678e-13	down
Synechocystis YCF37-like protein	CsaV3_2G017140	3.49667	0.756667	93	19.6667	-2.10256	1.81943e-13	down
Tetratricopeptide repeat (TPR)-like superfamily protein	CsaV3_1G029220	1.33	0.563333	234.333	97	-1.13266	1.85001e-13	down
terpene synthase 10-like	CsaV3_2G017880	5.12333	2.19667	234	98	-1.1158	1.89527e-13	down
Sulfiredoxin	CsaV3_1G046220	11.07	4.53	222.667	89.3333	-1.18093	1.93786e-13	down
protein CHUP1, chloroplastic	CsaV3_3G015570	2.55	4.83	134.667	249	1.02669	2.13021e-13	up
--	novel.136	0.213333	1.33	10	62.3333	2.76798	2.3171e-13	up
polynucleotide 5'-hydroxyl-kinase NOL9	CsaV3_1G008090	3.44667	6.62	135.667	253.667	1.04559	2.48187e-13	up
Trigger factor	CsaV3_6G007010	2.69	1.07	209	82	-1.21615	2.48602e-13	down
LRR receptor-like kinase family protein	CsaV3_1G028920	2.84	1.31667	282.333	128	-1.00349	2.58928e-13	down
Pyrophosphate-energized vacuolar membrane proton pump, putative	CsaV3_2G007000	2.31667	4.34333	140	257.667	1.01565	2.81373e-13	up
F-box protein like	CsaV3_1G038410	1.28667	4.28	31.6667	104	1.8495	2.81373e-13	up
Pentatricopeptide repeat-containing protein	CsaV3_3G016240	5.29	2.30667	254.333	109	-1.0887	2.9857e-13	down
Transporter, EamA	CsaV3_5G024350	1.64	0.633333	193	73.3333	-1.26268	3.12513e-13	down
Dirigent protein	CsaV3_2G015830	14.1467	6.24333	268	115.667	-1.07256	3.17966e-13	down
benzyl alcohol O-benzoyltransferase-like	CsaV3_2G035740	2.06	0.346667	78.3333	13	-2.45374	3.2409e-13	down
delta(7)-sterol-C5(6)-desaturase-like	CsaV3_4G028790	2.25	4.86333	83.6667	176.667	1.21784	3.3915e-13	up
Glycosyltransferase	CsaV3_4G032420	1.13333	3.49667	36.3333	108.667	1.72696	3.47504e-13	up
Phosphatidylinositol-4-phosphate 5-kinase 1-like protein	CsaV3_6G003600	2.87333	5.36333	136.333	249.667	1.00838	3.51676e-13	up
LOW QUALITY PROTEIN: TMV resistance protein N-like	CsaV3_2G004890	2.42667	1.01667	236.667	97.3333	-1.14872	3.7421e-13	down
pentatricopeptide repeat-containing protein At1g19720	CsaV3_2G029100	2.22333	0.623333	129	35.6667	-1.72489	3.95792e-13	down
Integrin beta-like protein	CsaV3_3G041560	3.76333	8.72667	71.6667	163	1.32266	4.13863e-13	up
--	novel.478	5.34333	2.08	229.667	86.3333	-1.2619	4.24066e-13	down
Amine oxidase	CsaV3_6G038140	1.31333	3.27	56	136.333	1.42422	4.30278e-13	up
Kinase-like protein	CsaV3_3G033930	2.30667	6.96	38	112	1.69716	4.36362e-13	up
Disease resistance protein (TIR-NBS class)	CsaV3_5G002670	1.19333	2.43667	98	196.333	1.14039	4.59321e-13	up
protein MODIFIER OF SNC1 11-like isoform X1	CsaV3_3G035320	0.666667	2.68667	21.3333	83.6667	2.11484	4.74956e-13	up
NADP-dependent sorbitol-6-phosphate dehydrogenase	CsaV3_7G000440	0.31	2.12333	9	62	2.90619	4.95555e-13	up
homeobox-leucine zipper protein ATHB-20-like	CsaV3_5G037920	5.71667	2.04	175.333	61.3333	-1.37988	5.09978e-13	down
DUF3593 domain-containing protein	CsaV3_5G002110	5.54333	1.93333	171	58.3333	-1.41456	5.15348e-13	down
AP2-like ethylene-responsive transcription factor AIL1	CsaV3_2G010320	2.18667	4.22	118.333	223.333	1.05474	5.7986e-13	up
Unknown protein	CsaV3_5G031480	16.6367	33.3233	108.667	214	1.11134	6.02246e-13	up
MYB transcription factor	CsaV3_1G011720	2.22667	5.54	55.6667	135.333	1.42175	6.05059e-13	up
Proteinase inhibitor I25, cystatin	CsaV3_4G030340	5.99333	12.47	96.6667	196.333	1.16302	6.14446e-13	up
transcription factor UPBEAT1-like	CsaV3_7G030100	0.216667	1.99333	5.66667	51.3333	3.31194	6.3903e-13	up
Phosphate transporter	CsaV3_1G036070	6.58	2.70333	217.667	87	-1.18089	6.55034e-13	down
tapetum determinant 1	CsaV3_6G048340	0.446667	1.42	33	103.667	1.78718	6.68263e-13	up
O-fucosyltransferase family protein	CsaV3_4G010020	3.02667	1.05667	160.667	54.6667	-1.41291	7.26654e-13	down
Beta-glucosidase	CsaV3_1G036000	0.696667	2.36667	28	94.6667	1.8857	8.2667e-13	up
alpha-dioxygenase 1	CsaV3_3G042120	0.0366667	1.29667	1.66667	54.6667	5.17591	8.48823e-13	up
--	novel.575	2.72333	7.44667	44.6667	118.667	1.55279	8.5261e-13	up
Serine/threonine protein kinase	CsaV3_5G025330	5.56333	2.56667	271.333	122.333	-1.01163	8.7851e-13	down
DUF4228 domain-containing protein	CsaV3_3G005050	0.196667	9.32	1.33333	61.3333	5.664	8.7851e-13	up
Peroxidase	CsaV3_4G036360	8.00667	3.59333	257	112.333	-1.0521	8.7851e-13	down
F-box protein	CsaV3_3G037540	0.483333	2.11333	17.3333	74	2.23341	9.34359e-13	up
Blue copper protein	CsaV3_1G030390	0.17	3.09333	2.66667	48.3333	4.31773	9.48225e-13	up
DUF3082 domain-containing protein	CsaV3_3G019570	5.15667	1.95667	181.667	67	-1.2968	9.81172e-13	down
Cytochrome P450	CsaV3_3G032310	2.00333	0.43	86.3333	18.3333	-2.10019	9.95337e-13	down
Unknown protein	CsaV3_4G014610	1.31667	5.3	19.6667	77.3333	2.11544	1.00422e-12	up
DNA mismatch repair protein MutS	CsaV3_2G002320	1.20333	2.41	103.333	204.333	1.11746	1.06877e-12	up
protodermal factor 1-like	CsaV3_6G015810	2.57	0.513333	81.6667	16	-2.21415	1.07298e-12	down
Serine proteinase inhibitor	CsaV3_5G013330	0	12.47	0	75.3333	8.81274	1.08588e-12	up
equilibrative nucleotide transporter 3-like	CsaV3_6G049590	6.31	18.7033	35.3333	103	1.67866	1.11514e-12	up
NAD(P)H dehydrogenase subunit 48	CsaV3_7G031890	4.08667	1.52333	166.667	61	-1.31429	1.13118e-12	down
IRK-interacting protein	CsaV3_5G003720	3.24333	1.23667	179	66.6667	-1.2848	1.31432e-12	down
Alpha/beta hydrolase fold	CsaV3_2G014740	3.58	0.91	100.333	25	-1.86651	1.33244e-12	down
zinc finger CCCH domain-containing protein 14-like	CsaV3_2G033930	2.85	5.67333	104.667	205	1.10388	1.34729e-12	up
RING-type E3 ubiquitin transferase	CsaV3_1G008380	0.56	1.81667	30.6667	97	1.80061	1.35953e-12	up
receptor like protein 30-like	CsaV3_6G006650	1.95333	0.656667	154.333	51	-1.46223	1.43549e-12	down
Unknown protein	CsaV3_5G015500	1.51	6.95	16	71.6667	2.30441	1.45181e-12	up
Sigma factor sigB regulation protein rsbQ	CsaV3_2G016550	6.47667	2.83667	226	97	-1.08226	1.46106e-12	down
DUF177 domain-containing protein	CsaV3_3G032520	1.11	0.0966667	58.3333	5	-3.39695	1.48924e-12	down
Ribosomal protein L34Ae	CsaV3_5G032660	0.86	2.56333	35	101.667	1.67893	1.5643e-12	up
extensin-1-like	CsaV3_6G005380	72.8067	145.577	2218	4349.67	1.10674	1.603e-12	up
SPX domain-containing membrane protein	CsaV3_6G005890	2.08667	0.59	115.667	32	-1.71376	1.60711e-12	down
Peroxidase	CsaV3_3G016670	2.77667	6.46333	70.6667	160.333	1.32479	1.78291e-12	up
Acid phosphatase/vanadium-dependent haloperoxidase-related protein	CsaV3_3G008050	3.33333	1.07	142.667	44.3333	-1.54128	1.82542e-12	down
Heat shock protein DnaJ, cysteine-rich domain containing protein	CsaV3_4G010120	12.1833	4.9	201.667	79.3333	-1.2084	1.89086e-12	down
Cytochrome P450	CsaV3_3G028530	1.85	0.323333	72.6667	12.3333	-2.41863	1.98538e-12	down
FAD/NAD(P)-binding oxidoreductase family protein	CsaV3_2G007650	2.73667	1.01667	163	59	-1.32569	2.06202e-12	down
Polyadenylate-binding protein 1-B-binding protein	CsaV3_6G035640	0.286667	2.02	7.66667	53.6667	2.93717	2.06859e-12	up
zinc knuckle (CCHC-type) family protein	CsaV3_5G025730	7.38	3.36333	252.667	112.333	-1.02815	2.26677e-12	down
Homeobox leucine zipper protein	CsaV3_3G048900	1.36333	0.366667	103	27	-1.79507	2.36253e-12	down
Chalcone-flavonone isomerase family protein	CsaV3_5G026140	2.79333	0.283333	58	5.66667	-3.21231	2.42875e-12	down
Unknown protein	CsaV3_5G003010	0.193333	3.01667	3	46.3333	4.08202	2.57184e-12	up
Ribose-phosphate pyrophosphokinase	CsaV3_1G016970	4.51667	10.47	71	162	1.32334	3.09024e-12	up
large proline-rich protein BAG6 isoform X2	CsaV3_4G037090	9.30333	4.13	257	112	-1.06288	3.22821e-12	down
Protein Iojap/ribosomal silencing factor RsfS	CsaV3_4G007640	7.19333	3.16667	250.667	108	-1.07645	3.22896e-12	down
Sugar transporter, putative	CsaV3_3G013470	1.48667	3.45	67	152.667	1.32384	3.36809e-12	up
homeobox-leucine zipper protein HOX11	CsaV3_3G038700	1.85	4.26667	65.6667	148.667	1.3142	3.37797e-12	up
14 kDa proline-rich protein DC2.15-like	CsaV3_3G002860	11.3567	23.3933	118	237	1.14801	3.44622e-12	up
GDT1-like protein 1, chloroplastic	CsaV3_5G002250	6.08	2.58	226	94.3333	-1.12742	3.83033e-12	down
36.4 kDa proline-rich protein	CsaV3_3G002870	2.29	5.49333	58.3333	137	1.36962	4.27642e-12	up
Peroxidase	CsaV3_6G043090	0.173333	1.60667	5.33333	47.6667	3.30281	4.54948e-12	up
O-methyltransferase	CsaV3_7G001390	5.88667	2.32	180.333	69.6667	-1.23574	4.66643e-12	down
CASP-like protein	CsaV3_3G014170	3.47333	0.673333	75.3333	14.3333	-2.25964	4.90983e-12	down
Glutaredoxin	CsaV3_2G025520	2.83667	6.53667	68	153	1.30946	5.26645e-12	up
Wiskott-aldrich syndrome family protein, putative (DUF1118)	CsaV3_1G006050	4.87	1.36667	104.667	28.6667	-1.72911	5.37716e-12	down
TIR-NBS-LRR disease resistance protein	CsaV3_3G041210	1.25	2.46333	100.333	193.333	1.0851	5.45018e-12	up
Class I heat shock protein	CsaV3_4G025700	11.63	3.17333	109	29.3333	-1.76268	5.80685e-12	down
Transcription factor Inducer of CBF expression 1	CsaV3_1G009900	1.56333	0.353333	83.6667	18.3333	-2.04823	5.88192e-12	down
Insulin-induced protein family	CsaV3_3G026540	2.38667	0.973333	188	74.6667	-1.19006	6.05375e-12	down
Ankyrin repeat-containing protein	CsaV3_2G016990	1.2	0.0866667	52.3333	3.66667	-3.69683	6.38965e-12	down
2-oxoglutarate (2OG) and Fe(II)-dependent oxygenase superfamily protein	CsaV3_1G028310	2.20333	0.45	81.6667	16.3333	-2.17874	6.5435e-12	down
15-cis-zeta-carotene isomerase	CsaV3_4G003370	10.7667	4.97667	263	119	-1.00539	6.68692e-12	down
S-receptor-like serine/threonine-protein kinase	CsaV3_3G034520	2.45333	0.72	126.667	37	-1.64618	6.88315e-12	down
Protein LIGHT-DEPENDENT SHORT HYPOCOTYLS like	CsaV3_3G022210	5.15333	1.16667	87.6667	19.3333	-2.03846	6.88793e-12	down
basic 7S globulin-like	CsaV3_3G013670	0.433333	1.68667	19.3333	74.3333	2.07782	7.01088e-12	up
Protein IDA-LIKE	CsaV3_5G033860	0.41	3.52333	5.66667	47.3333	3.20317	7.68159e-12	up
rRNA methyltransferase	CsaV3_5G037720	8.14333	3.04	167.333	61.6667	-1.30926	7.84239e-12	down
Unknown protein	CsaV3_6G005970	8.25667	19.95	59	139.333	1.37853	8.7458e-12	up
--	novel.368	1.32	0.0533333	53.6667	2	-4.60698	9.8471e-12	down
DUF761 domain protein	CsaV3_1G038050	1.27667	4.52667	23	80.3333	1.93997	9.94961e-12	up
E3 ubiquitin-protein ligase RMA1H1	CsaV3_7G004390	0.34	1.95333	10	56	2.63082	1.00234e-11	up
Ankyrin repeat-containing protein	CsaV3_1G010510	0.05	0.88	2.66667	44.3333	4.19941	1.02194e-11	up
glucuronoxylan 4-O-methyltransferase 1	CsaV3_1G007810	2.47667	5.33333	78.6667	165	1.21089	1.05654e-11	up
Methionyl-tRNA synthetase	CsaV3_7G004170	17.4233	3.66667	78.6667	16	-2.1532	1.10849e-11	down
Fasciclin-like arabinogalactan protein	CsaV3_1G030240	17.8833	38.1067	90.6667	189	1.1998	1.19039e-11	up
Zinc-finger homeodomain protein	CsaV3_4G005600	4.01333	8.25	83.3333	167.667	1.14716	1.27742e-11	up
Transcription factor like	CsaV3_6G014980	0.3	1.43667	12.6667	59.3333	2.36804	1.31156e-11	up
Unknown protein	CsaV3_4G003890	1.89	6.12667	29.3333	94.6667	1.8164	1.35111e-11	up
CONSTANS-like zinc finger protein	CsaV3_1G036580	2.21667	0.416667	74.6667	13.6667	-2.31319	1.51098e-11	down
Cytokinin riboside 5'-monophosphate phosphoribohydrolase	CsaV3_2G029410	2.63667	6.06333	60.3333	136	1.31082	1.52661e-11	up
Cytochrome P450	CsaV3_5G010070	3.38667	1.15333	141.667	47	-1.44839	1.7266e-11	down
photosynthetic NDH subunit of lumenal location 3, chloroplastic	CsaV3_3G022840	0.923333	0.14	62.6667	9.33333	-2.60154	1.7747e-11	down
Ribosomal RNA small subunit methyltransferase A	CsaV3_2G030230	5.03	11.91	56.6667	131.333	1.35025	1.81688e-11	up
Annexin	CsaV3_3G043050	4.76667	1.87	166	63.6667	-1.24361	1.8954e-11	down
WAT1-related protein	CsaV3_5G037350	2.81	0.9	118.667	37	-1.54334	1.93089e-11	down
arginine decarboxylase-like	CsaV3_2G035400	5.28333	2.22333	197.667	81.6667	-1.13872	1.93613e-11	down
Subtilisin-like protease	CsaV3_3G016510	2.83	1.14	184.333	73.3333	-1.19779	1.965e-11	down
Receptor-like protein kinase	CsaV3_3G033980	0.836667	0.223333	94	24.3333	-1.81028	1.98872e-11	down
S-adenosyl-L-methionine-dependent methyltransferase	CsaV3_3G016310	1.69667	4.49667	43.3333	112	1.51072	2.04807e-11	up
ATP-dependent 6-phosphofructokinase	CsaV3_6G044490	2.07667	3.89	116	213.667	1.01605	2.26947e-11	up
2-oxoglutarate (2OG) and Fe(II)-dependent oxygenase superfamily protein	CsaV3_4G027090	2.57333	5.13667	98	190.333	1.10137	2.31366e-11	up
Protein phosphatase 2c, putative	CsaV3_2G033210	3.09333	7.1	62.3333	140.667	1.30897	2.33338e-11	up
--	novel.412	2.67667	6.03	251.333	555	1.28008	2.42438e-11	up
Protein DETOXIFICATION	CsaV3_7G031060	0.726667	2.04667	37.6667	103.333	1.59409	2.42438e-11	up
ankyrin repeat domain-containing protein EMB506, chloroplastic	CsaV3_5G037380	5.42333	2.24	190	76.3333	-1.17216	2.42777e-11	down
Encodes a root meristem growth factor (RGF).	CsaV3_3G002810	4.89667	0.07	71.6667	1	-6.01863	2.46311e-11	down
protein AIG1-like	CsaV3_3G033640	6.17	2.51	183.667	73	-1.19099	2.47485e-11	down
epsin-3-like	CsaV3_3G011990	0.63	3.00667	13	60	2.35175	2.48708e-11	up
chlorophyllase-1-like	CsaV3_5G025230	3.1	0.96	114.667	34.6667	-1.58784	2.55346e-11	down
gibberellin-regulated protein 2-like	CsaV3_3G042060	31.2167	58.4567	894.333	1636.67	1.01225	3.09489e-11	up
NAD(P)H-quinone oxidoreductase subunit 2, chloroplastic	CsaV3_UNG208980	9.46667	4.12667	236	100.333	-1.09216	3.16714e-11	down
Glycosyltransferase	CsaV3_4G028950	5.44333	2.33667	202.667	85	-1.1135	3.18548e-11	down
Pleiotropic drug resistance ABC transporter	CsaV3_3G026680	0.923333	0.233333	90.3333	22	-1.89484	3.5163e-11	down
Chalcone-flavonone isomerase family protein	CsaV3_5G010920	1.38333	0.193333	59	8	-2.73928	3.68021e-11	down
LOB domain-containing protein 15-like	CsaV3_6G002180	0.893333	3.14667	21.6667	75	1.92773	4.3142e-11	up
ARM repeat superfamily protein	CsaV3_3G013830	3.14667	1.43333	231.667	103	-1.02921	4.37412e-11	down
Fad-dependent urate hydroxylase	CsaV3_7G001140	4.21667	1.57333	167.667	61.3333	-1.31367	4.47227e-11	down
Cysteine proteinase inhibitor	CsaV3_6G041440	1.38	5.80667	15	61.6667	2.17861	4.97621e-11	up
Cytochrome P450 family protein	CsaV3_5G003830	2.68	0.926667	126.667	42.6667	-1.42829	5.00715e-11	down
WAT1-related protein	CsaV3_5G031760	2.32333	5	74.6667	156.667	1.20978	5.02493e-11	up
transcription factor DIVARICATA	CsaV3_1G003670	2.38333	0.84	136.333	47	-1.39628	5.29026e-11	down
Heat shock protein DnaJ, cysteine-rich domain-containing protein	CsaV3_3G034760	4.25667	1.68667	165.333	64.3333	-1.22706	5.87753e-11	down
LOB domain protein	CsaV3_1G046670	6.71667	2.66	166	64	-1.23272	6.05461e-11	down
Gdsl esterase/lipase	CsaV3_6G050710	3.25333	6.26	105	197.333	1.05035	6.56571e-11	up
vestitone reductase-like	CsaV3_3G008180	1.99	0.383333	67	12.6667	-2.26657	6.8395e-11	down
auxin-responsive protein SAUR21-like	CsaV3_7G000720	0.88	3.63667	16	65.3333	2.16497	6.90048e-11	up
Pathogen-induced protein CuPi1	CsaV3_7G002980	1.87667	5.68	29.3333	87	1.70626	6.97844e-11	up
protein kinase family protein	CsaV3_3G044160	0.06	0.643333	4	41.3333	3.50473	7.68157e-11	up
plastid transcriptionally active 5	CsaV3_3G011080	2.88667	0.973333	125	41.3333	-1.46071	8.10646e-11	down
Carboxypeptidase	CsaV3_6G030970	3.36333	6.33333	106	195	1.0187	8.42591e-11	up
protein SCAR2 isoform X1	CsaV3_4G014800	3.64333	0.28	48	3.66667	-3.57446	8.54184e-11	down
Chlorophyll a-b binding protein, chloroplastic	CsaV3_1G005600	2.60333	0.47	63	11	-2.37572	8.68991e-11	down
Unknown protein	CsaV3_4G033240	0.21	2.01	4.33333	41	3.37883	8.87081e-11	up
(-)-germacrene D synthase-like	CsaV3_3G003700	5.86333	2.62	221.333	96	-1.05918	9.26449e-11	down
1-aminocyclopropane-1-carboxylate oxidase	CsaV3_3G023650	6.56667	3.05	248	112.333	-1.00003	9.63603e-11	down
Lipoxygenase	CsaV3_4G023840	0.01	1.22333	0.666667	75.6667	6.97091	1.3076e-10	up
transcription factor bHLH112-like isoform X1	CsaV3_1G011460	1.94667	0.426667	75.3333	16	-2.09458	1.33298e-10	down
UPF0301 protein Cpar_0662	CsaV3_5G038380	0.136667	0.713333	11	54.3333	2.44208	1.44252e-10	up
Glyceraldehyde-3-phosphate dehydrogenase A	CsaV3_5G035360	5.44	1.84667	137.333	45.3333	-1.45266	1.44703e-10	down
Abscisic acid 8'-hydroxylase	CsaV3_7G008610	1.09333	2.64667	47.6667	113.667	1.39023	1.58803e-10	up
Multiprotein-bridging factor, putative	CsaV3_2G002310	5.57667	2.39	193	80.3333	-1.12034	1.66412e-10	down
Glycosyltransferase	CsaV3_1G035780	2.51	0.633333	90.6667	22	-1.89226	1.73742e-10	down
Senescence regulator	CsaV3_6G013920	1.02667	4.04	17	65.3333	2.08094	1.89315e-10	up
MADS-box protein SOC1-like	CsaV3_6G006020	1.59667	4.03	44.6667	109.667	1.43792	2.00541e-10	up
UDP-glycosyltransferase 91A1-like	CsaV3_6G044880	3.19333	1.20667	138.667	51	-1.30234	2.04936e-10	down
Unknown protein	CsaV3_3G040900	15.7367	7.12333	197.333	87.6667	-1.03471	2.08731e-10	down
Polyadenylate-binding protein 1-B-binding protein	CsaV3_6G035650	0.32	1.52667	12.3333	58.3333	2.37545	2.09076e-10	up
--	novel.489	1.68667	3.19	103.333	190	1.02241	2.19168e-10	up
Auxin-responsive protein	CsaV3_4G031250	3.12667	0.803333	84.3333	21.3333	-1.85008	2.20011e-10	down
WRKY protein	CsaV3_1G033110	0.103333	1.10333	3.66667	39.3333	3.56697	2.21167e-10	up
short-chain dehydrogenase reductase 3b-like	CsaV3_7G030320	5.65333	2.54	208.333	92	-1.04614	2.21277e-10	down
BTB/POZ domain protein	CsaV3_5G006080	0.0933333	1.01333	3.66667	39	3.54335	2.22162e-10	up
--	novel.36	0.246667	1.77	6.33333	44.3333	2.94979	2.32073e-10	up
Cysteine rich receptor like kinase	CsaV3_6G049370	2.51667	1.13333	211.333	93.3333	-1.04086	2.49786e-10	down
Protein iq-domain 1	CsaV3_7G003020	4.47667	1.86667	176.333	72.3333	-1.15041	2.85134e-10	down
syntaxin-121	CsaV3_6G041140	0.183333	1.75333	4.33333	40	3.34873	2.92002e-10	up
(3S,6E)-nerolidol synthase 1-like	CsaV3_1G011410	3.18	1.17333	132.667	47.6667	-1.33479	3.01732e-10	down
tobamovirus multiplication protein 1-like isoform X1	CsaV3_1G032560	2.87	1.03667	137	48	-1.36819	3.07727e-10	down
Protein-ribulosamine 3-kinase, chloroplastic	CsaV3_3G009310	1.49	0.616667	159	64.3333	-1.16816	3.27142e-10	down
protein MIZU-KUSSEI 1	CsaV3_4G034050	3.74667	1.14667	100.667	30.3333	-1.59811	3.29511e-10	down
J domain-containing protein required for chloroplast accumulation response 1	CsaV3_3G044920	2.11333	0.666667	103	31.6667	-1.56017	3.43082e-10	down
histidine kinase 5	CsaV3_4G036290	0.703333	1.48	67.6667	139.333	1.17847	3.43082e-10	up
protein transport protein Sec61 subunit alpha-like	CsaV3_4G032990	1.93333	3.81333	85.6667	165.667	1.08721	3.66077e-10	up
Lysine-tRNA ligase	CsaV3_5G038400	3.55333	1.33667	138.333	51	-1.30158	3.9276e-10	down
Protein of unknown function (DUF594)	CsaV3_5G004540	2.66	1.12333	164	68	-1.13492	4.2032e-10	down
Unknown protein	CsaV3_4G025600	3.45667	0.796667	72	16.3333	-2.00151	4.25958e-10	down
PsbP family	CsaV3_5G026270	1.95	0.233333	48.6667	5.66667	-2.96186	4.27244e-10	down
heavy metal-associated isoprenylated plant protein 3-like	CsaV3_5G002430	3.15333	6.43667	81.3333	162.667	1.1374	4.44296e-10	up
CAAX amino terminal protease	CsaV3_5G032630	4.84667	2.03667	178	73.6667	-1.13762	4.51124e-10	down
Nuclear transcription factor Y subunit B	CsaV3_7G028980	1.37667	6.71667	10.6667	51.6667	2.4058	4.71939e-10	up
Peroxidase	CsaV3_4G023650	0	1.35333	0	39.3333	7.87728	4.81959e-10	up
Transposase, Ptta/En/Spm	CsaV3_6G018640	0.733333	3.98667	9.33333	49.3333	2.54266	4.99099e-10	up
Peroxidase	CsaV3_6G046710	1.85667	0.3	57.3333	9	-2.53612	5.01487e-10	down
protein NDH-DEPENDENT CYCLIC ELECTRON FLOW 5	CsaV3_4G013300	2.04333	0.323333	56.6667	9	-2.52683	5.0319e-10	down
PI-PLC X domain-containing protein At5g67130	CsaV3_5G038640	5.45667	2.16667	141.667	55	-1.22654	5.20834e-10	down
Laminin subunit alpha-1	CsaV3_7G000370	3.60333	1.15	105.667	33.3333	-1.53339	5.28602e-10	down
Unknown protein	CsaV3_UNG022130	14.09	35.8067	313	781.667	1.45302	5.42385e-10	up
Cytochrome P450 family ent-kaurenoic acid oxidase	CsaV3_3G001970	0.02	1.9	0.666667	66.6667	6.77329	5.43726e-10	up
NADH dehydrogenase subunit 7	CsaV3_UNG208530	6.32333	13.6167	66.6667	141	1.21602	5.64545e-10	up
Carboxyl methyltransferase	CsaV3_6G046540	0.0633333	2.02333	1.33333	40.6667	5.06908	5.73395e-10	up
rust resistance kinase Lr10-like	CsaV3_3G047020	4.92	2.25	199.333	89	-1.02383	5.77757e-10	down
heavy metal-associated isoprenylated plant protein 3-like	CsaV3_1G013430	4.69	1.99333	173.667	72.3333	-1.12684	6.19726e-10	down
violaxanthin de-epoxidase-related	CsaV3_2G017740	2.44667	0.86	115.667	39.6667	-1.40299	6.31524e-10	down
jacalin-related lectin 3-like	CsaV3_3G045260	2.17667	0.34	56.3333	8.66667	-2.56233	6.79526e-10	down
Pectinesterase	CsaV3_1G039880	3.00333	1.05	114	39	-1.41212	6.89651e-10	down
Auxin efflux carrier component	CsaV3_1G032010	0.436667	1.38667	22.6667	70.6667	1.77791	7.24526e-10	up
RNA cytidine acetyltransferase	CsaV3_1G039600	2.04	0.43	66.3333	13.6667	-2.13786	7.26613e-10	down
U-box domain-containing protein kinase family protein	CsaV3_6G000580	0.373333	1.08667	27.3333	78.3333	1.65973	7.2887e-10	up
--	novel.318	2.03333	3.95667	85.6667	164	1.07089	7.4462e-10	up
ankyrin repeat-containing protein At5g02620-like	CsaV3_1G010590	0	0.826667	0	38	7.83461	7.57949e-10	up
Glycosyltransferase	CsaV3_UNG174360	0.65	2.17667	25	80.6667	1.83915	7.72662e-10	up
Spindle pole body-associated protein	CsaV3_6G037210	4.91667	1.75667	120.333	42.3333	-1.37295	7.80165e-10	down
Unknown protein	CsaV3_3G016090	0.21	1.99	4	38	3.37685	8.02363e-10	up
Zinc metalloprotease	CsaV3_2G034890	1.93333	0.55	89.6667	25.3333	-1.69381	8.04328e-10	down
ATP-dependent RNA helicase DDX11-like protein	CsaV3_1G024210	6.37	13.5367	68.3333	143	1.19896	8.58442e-10	up
expansin-like A2	CsaV3_7G001530	0.13	1.25333	4	37.3333	3.36666	8.74706e-10	up
Alpha/beta hydrolase family protein	CsaV3_1G032300	5.20667	2.18333	163	67.3333	-1.1432	8.85771e-10	down
BZIP transcription factor, putative (DUF630 and DUF632)	CsaV3_UNG218470	1.80333	0.606667	109.333	36	-1.46448	9.15421e-10	down
Germin-like protein 1	CsaV3_6G052490	0	1.85667	0	36.3333	7.76285	9.84724e-10	up
Protein LIGHT-DEPENDENT SHORT HYPOCOTYLS like	CsaV3_3G022180	6.91667	3.07	197	85	-1.0688	1.06099e-09	down
Beta-glucosidase, putative	CsaV3_6G032510	14.0167	40.2167	632.333	1795	1.62757	1.07127e-09	up
Beta-glucosidase, putative	CsaV3_3G039300	1.17333	0.0766667	42	2.66667	-3.84384	1.1516e-09	down
Flowering-promoting factor 1-like protein	CsaV3_3G046970	0.0266667	2.39667	0.666667	61.3333	6.65132	1.15223e-09	up
Mechanosensitive ion channel protein	CsaV3_1G040800	0.07	0.606667	4.33333	39	3.31661	1.15905e-09	up
Sugar transporter ERD6-like	CsaV3_3G014030	0.0233333	1.09	1	43.6667	5.59009	1.29962e-09	up
Unknown protein	CsaV3_7G035160	0.0266667	4.62333	0.333333	62.3333	7.57782	1.30999e-09	up
Unknown protein	CsaV3_7G002920	1.94	0	41.6667	0	-7.68227	1.37078e-09	down
pathogenesis-related protein PR-4-like	CsaV3_2G004090	0.213333	2.56	3	35.3333	3.69206	1.40452e-09	up
phosphatidylinositol N-acetylglucosaminyltransferase subunit P-like	CsaV3_3G010340	4.94	1.92	131	49.6667	-1.2583	1.42691e-09	down
Unknown protein	CsaV3_2G014310	1.52333	8.82333	8	44.3333	2.62143	1.69951e-09	up
glycosyltransferase family 92 protein At1g27200	CsaV3_6G031430	2.06667	3.90667	107.667	199.333	1.02445	1.73357e-09	up
Flowering locus T protein	CsaV3_1G044210	7.49667	3.41333	193.333	86.6667	-1.02425	1.83516e-09	down
S-adenosyl-L-methionine-dependent methyltransferases superfamily protein	CsaV3_7G023200	5.86667	2.62	177.667	78	-1.05309	1.9535e-09	down
Saccharopine dehydrogenase	CsaV3_6G039150	3.09333	0.663333	61.6667	13	-2.10908	1.96892e-09	down
Cysteine synthase	CsaV3_1G039700	4.33667	1.95	181.667	79.6667	-1.04828	2.14636e-09	down
Thioredoxin-like protein	CsaV3_2G016370	5.50333	2.42667	191.667	82	-1.08033	2.25394e-09	down
transcription factor TCP2-like	CsaV3_6G051860	3.09	5.89	91.3333	172	1.04325	2.60572e-09	up
splicing factor, proline- and glutamine-rich-like	CsaV3_3G045970	3.19667	6.16	85	159.333	1.04962	2.61792e-09	up
Unknown protein	CsaV3_6G043590	1.98667	8.16	14	56	2.14008	2.63305e-09	up
thylakoid lumenal 17.9 kDa protein, chloroplastic	CsaV3_1G009730	5.74333	2.40667	156.333	64	-1.15069	2.70429e-09	down
(R)-mandelonitrile lyase 3-like	CsaV3_2G008160	1.8	0.506667	85.3333	23.3333	-1.72141	2.88636e-09	down
Spo11/DNA topoisomerase VI subunit A	CsaV3_5G002400	2.28	0.776667	106.667	35.3333	-1.4513	2.89869e-09	down
[truncated: 762 more rows]

## Sheet: SW vs. SM
DEGs of SW vs. SM.
gene_description	ID	SW_fpkm	SM_fpkm	SW_count	SM_count	log2FoldChange	padj	regulated
AAA-ATPase	CsaV3_1G008040	14.3633	84.0133	716.333	4076.67	2.50656	0	up
protein SIEVE ELEMENT OCCLUSION B-like	CsaV3_2G013180	94.0167	33.2133	4977.33	1710.67	-1.54292	0	down
isoflavone reductase homolog	CsaV3_2G014830	22.6933	104.703	673	3017.67	2.16344	0	up
Subtilisin-like protease	CsaV3_2G026250	81.03	24.2467	5130.33	1492.33	-1.78258	0	down
Lon protease homolog 2, peroxisomal	CsaV3_3G002090	43.8567	124.263	3187.67	8784.33	1.46049	0	up
ABC transporter C family member 10	CsaV3_3G021800	4.46667	17.6933	727.667	2800	1.94335	0	up
Spermidine synthase	CsaV3_3G028000	16.3267	82.4033	732	3588.33	2.29266	0	up
Peroxidase	CsaV3_4G023640	124.957	483.763	4109.67	15468.7	1.91084	0	up
Lipoxygenase	CsaV3_4G023820	25.4533	139.927	1353.67	7229.67	2.41629	0	up
protein DMR6-LIKE OXYGENASE 2-like	CsaV3_5G001480	131.71	344.457	4433	11265.3	1.3447	0	up
WRKY protein	CsaV3_5G011080	73.9067	321.937	2891	12226.3	2.08044	0	up
Glycosyltransferase	CsaV3_6G001040	12.63	99.4267	630	4818.67	2.93485	0	up
major allergen Pru ar 1-like	CsaV3_6G022630	51.3767	220.483	901.667	3767.67	2.0604	0	up
Alpha/beta-Hydrolases superfamily protein	CsaV3_6G035820	25.3633	133.517	1173.33	6000.33	2.35394	0	up
Aquaporin PIP2	CsaV3_6G039540	331.933	144.913	10923.7	4633	-1.23794	0	down
WRKY family transcription factor	CsaV3_6G042280	7.79	64.3467	258.667	2082.33	3.00579	0	up
Cytochrome P450	CsaV3_6G043630	20.9833	85.9467	669	2662.67	1.99172	0	up
AAA-ATPase At2g18193-like	CsaV3_6G046640	20.6933	140.873	1041	6900	2.72626	0	up
Transcription factor bhlh36	CsaV3_7G004510	5.68333	58.0433	171.333	1707.67	3.31421	0	up
Protein nim1-interacting 1	CsaV3_7G030280	20.3333	127.757	421	2569	2.60859	0	up
Chorismate mutase	CsaV3_5G038370	24.9733	86.7067	974.333	3291.33	1.75416	3.21435e-294	up
3-phosphoshikimate 1-carboxyvinyltransferase	CsaV3_3G009780	173.1	356.82	9342	18723	1.00153	6.01845e-294	up
terpene synthase 10-like	CsaV3_2G017870	39.1533	105.923	1762	4636.67	1.3939	3.57283e-277	up
protein NIM1-INTERACTING 2	CsaV3_5G034250	49.2667	148.697	1270.67	3729.33	1.55181	7.51962e-277	up
Class I glutamine amidotransferase	CsaV3_2G033820	30.9867	85.1367	1692.67	4517.33	1.41537	2.01315e-266	up
Methyltransferase	CsaV3_4G027850	31.6533	93.28	1355.33	3886.33	1.51748	4.80384e-266	up
Aminotransferase	CsaV3_4G000360	45.13	110.117	2388	5663.33	1.24466	2.55326e-264	up
Peroxidase	CsaV3_6G043930	75.03	187.767	2972.67	7236	1.28155	1.37585e-257	up
Wound-responsive family protein	CsaV3_7G004110	212.46	69.4667	3285.67	1046.33	-1.65423	2.14102e-250	down
Cytochrome P450	CsaV3_3G044690	2.73	28.6433	121.333	1240	3.35136	7.11787e-244	up
MLP-like protein 423	CsaV3_3G021420	15.13	113.453	180	1315.33	2.86659	6.43667e-242	up
Lipoxygenase	CsaV3_2G006420	19.8767	58.5767	1229.33	3520.33	1.51695	5.65611e-238	up
E3 ubiquitin-protein ligase RGLG2-like	CsaV3_5G030810	23.61	74.4467	1083	3315.67	1.61354	3.28809e-236	up
protein SIEVE ELEMENT OCCLUSION B-like	CsaV3_2G013090	54.0733	18.1567	2769.67	903.667	-1.61668	4.9953e-235	down
Kinase, putative	CsaV3_4G032890	18.6	50.1967	1408.67	3695.33	1.39017	4.5398e-231	up
O-fucosyltransferase family protein	CsaV3_6G045000	69.02	34.33	8820.33	4262	-1.04979	6.5069e-221	down
PAR1 protein	CsaV3_3G034340	165.607	357.047	4273.67	8964	1.06648	6.88221e-221	up
protein SIEVE ELEMENT OCCLUSION B-like	CsaV3_2G013160	70.4733	25.3133	3241.67	1130.67	-1.51998	2.23704e-218	down
Mannan endo-1,4-beta-mannosidase	CsaV3_6G036420	30.0967	4.77667	1183.67	182.667	-2.69673	6.1927e-212	down
Cell wall integrity/stress response component-like protein	CsaV3_6G045490	137.227	66.6133	10678.7	5045.33	-1.08468	9.34688e-212	down
Glycosyltransferase	CsaV3_7G008380	28.89	79.6167	1349	3618.33	1.42113	1.04272e-210	up
Unknown protein	CsaV3_4G000310	16.9267	51.7733	907.667	2699.67	1.57095	1.4111e-209	up
Leucine-rich repeat extensin-like protein	CsaV3_2G002350	99.4133	44.0433	4371.33	1882	-1.21681	1.97156e-207	down
MLP-like protein 328	CsaV3_5G014960	142.937	341.197	2527.33	5871.67	1.21352	3.15381e-206	up
Pyruvate decarboxylase, putative	CsaV3_3G033550	99.4	44.3633	4729.33	2052.33	-1.20593	1.29488e-203	down
Dehydration-responsive element binding factor	CsaV3_5G003250	243.387	96.11	3363.33	1290.33	-1.38294	3.83925e-195	down
Non-symbiotic hemoglobin, putative	CsaV3_2G014490	66.43	162.247	1539	3654.33	1.24606	1.66632e-190	up
sulfate transporter 3;1	CsaV3_7G027830	29.73	71.3767	1696	3960.33	1.22153	6.54989e-188	up
Laccase	CsaV3_4G026030	22.1833	6.58667	2076.33	599.333	-1.79479	3.18889e-182	down
external alternative NAD(P)H-ubiquinone oxidoreductase B2, mitochondrial	CsaV3_1G011780	17.75	48.8167	1016	2717.67	1.41777	7.29312e-182	up
Cystathionine gamma-lyase	CsaV3_5G001660	8.92667	39.8767	326.333	1418.67	2.11801	4.33529e-172	up
Chitinase-like protein	CsaV3_3G015080	114.927	50.16	3645	1545.33	-1.23854	1.44527e-171	down
Sugar transporter, putative	CsaV3_6G038210	23.7333	63.88	1151	3010.33	1.3857	2.57462e-169	up
Peroxidase	CsaV3_4G023660	29.32	83.8333	812.667	2260	1.47365	3.09189e-167	up
Myb-related transcription factor	CsaV3_7G004030	10.5567	53.9333	240.333	1197	2.3125	9.61019e-165	up
Alcohol dehydrogenase 7	CsaV3_1G006900	1003.22	467.79	5639	2561.33	-1.14251	6.56538e-164	down
Metal ion binding protein	CsaV3_5G001030	73.3233	173.437	2174.67	5011.67	1.20083	4.06477e-162	up
Cytokinin dehydrogenase, putative	CsaV3_5G006200	73.45	34.5267	4392.33	2008.67	-1.13089	5.34847e-162	down
Peroxidase	CsaV3_7G005720	75.9367	161.36	2079.33	4296.33	1.04537	1.34051e-161	up
Nitrate reductase	CsaV3_4G028560	4.88	18.22	392.667	1423.67	1.85773	1.55558e-160	up
Protein of unknown function, DUF642	CsaV3_6G051690	134.01	68.4533	4916	2440.33	-1.01139	1.48186e-159	down
terpene synthase 10-like isoform X1	CsaV3_2G017980	49.2867	110.553	2174.67	4745.67	1.1236	6.2217e-159	up
LRR receptor-like serine/threonine-protein kinase GSO1 isoform X1	CsaV3_6G042310	3.77333	18.41	233	1106.33	2.24473	1.49819e-157	up
Wound-responsive family protein	CsaV3_7G004100	1036.58	521.487	5511.33	2692.33	-1.03358	1.61107e-153	down
transcription factor bHLH112-like isoform X1	CsaV3_6G049510	49.1967	19.22	2371	901.333	-1.39787	1.7325e-153	down
2,3-bisphosphoglycerate-dependent phosphoglycerate mutase	CsaV3_1G022960	18.8533	49.86	863.667	2219.33	1.36051	1.70009e-152	up
ATP-dependent zinc metalloprotease FtsH-like protein	CsaV3_6G046590	6.62333	27.41	288	1157.67	2.00604	2.74833e-150	up
beta-glucosidase 12-like	CsaV3_1G042500	3.97	23.7867	159.667	931.333	2.54147	3.06785e-150	up
Unknown protein	CsaV3_2G019460	6.00667	26.32	261	1110.33	2.08823	5.40418e-150	up
Glutathione S-transferase	CsaV3_4G007720	27.92	91.5467	581.667	1850.67	1.67019	2.65452e-147	up
WAT1-related protein	CsaV3_4G028340	64.8733	24.3433	2248.67	820.333	-1.45613	1.32835e-145	down
protein ZINC INDUCED FACILITATOR-LIKE 1-like	CsaV3_5G029650	19.2767	59.0433	605.333	1800	1.57148	1.06581e-144	up
MLP-like protein 423	CsaV3_3G021380	82.08	241.46	815	2329.67	1.51389	3.63121e-144	up
isoflavone reductase-like protein	CsaV3_2G028820	83.6333	30.16	2386.67	837.333	-1.51346	2.84962e-142	down
wall-associated receptor kinase 2-like	CsaV3_6G031250	17.52	45.85	905	2303	1.34624	4.6996e-142	up
Alcohol dehydrogenase, putative	CsaV3_7G008140	37.38	85.8833	1340.67	2997.33	1.15846	2.7125e-141	up
Inorganic pyrophosphatase	CsaV3_7G034880	28.5233	78.97	1113.67	3004.33	1.42824	6.83756e-140	up
Unknown protein	CsaV3_1G006580	13.1967	45.3133	548	1826	1.73733	8.86814e-140	up
WRKY transcription factor, putative	CsaV3_4G003030	5.21333	32.2033	137.667	827.333	2.58599	4.32642e-138	up
Myb transcription factor	CsaV3_7G004040	51.46	119.533	1422	3215	1.17428	1.21012e-137	up
IQ domain-containing protein	CsaV3_2G025490	13.1167	30.8933	1118	2558	1.19317	1.09003e-136	up
Late embryogenesis abundant protein	CsaV3_3G037870	85.6933	186.32	2068	4371.33	1.07849	5.59164e-136	up
Lipoxygenase	CsaV3_4G023830	1.75333	12.6267	101	708.333	2.80751	7.65569e-133	up
protein kinase family protein	CsaV3_3G044170	8.57333	24.4533	605.333	1676	1.469	3.41217e-132	up
WRKY transcription factor	CsaV3_3G033000	126.147	369.853	5889	16774	1.50993	2.90579e-131	up
Wound-responsive family protein	CsaV3_7G004090	383.077	137.137	2039.33	708.667	-1.52426	5.7391e-131	down
Aquaporin	CsaV3_6G039530	40.1967	12.4033	1309.67	393.667	-1.73716	3.36872e-128	down
AP2-like ethylene-responsive transcription factor	CsaV3_3G006900	25.7	59.6367	1333	3010	1.17301	3.85552e-127	up
calmodulin	CsaV3_3G015240	94.8433	211.853	1969.33	4277.67	1.11771	6.30389e-126	up
Lipoxygenase	CsaV3_4G023910	10.7867	28.66	680	1757.33	1.36782	4.5388e-122	up
pathogen-related protein-like	CsaV3_6G030910	14.4167	48.3	481.333	1575	1.70449	5.40112e-121	up
protein NRT1/ PTR FAMILY 8.1-like	CsaV3_6G016410	30.3533	14.89	2771	1322.67	-1.0692	1.69585e-120	down
Auxin efflux carrier family protein	CsaV3_3G000190	14.5533	42.9067	518.333	1487	1.51828	3.18443e-120	up
Receptor protein kinase CLAVATA1	CsaV3_3G048320	33.6067	14.9333	2716	1173.67	-1.2121	3.92243e-120	down
1-deoxy-D-xylulose-5-phosphate synthase	CsaV3_1G031250	23.84	51.9767	1296	2745.67	1.0821	7.19263e-119	up
fasciclin-like arabinogalactan protein 11	CsaV3_6G039450	47.0467	17.3033	1659.67	594	-1.48447	1.46666e-118	down
Ankyrin repeat family protein	CsaV3_6G032040	1.76333	15.2833	68	576	3.07908	3.03775e-117	up
AR781, pheromone receptor-like protein (DUF1645)	CsaV3_7G008710	46.62	96.5267	1732.67	3490	1.00821	3.08191e-116	up
Glutathione S-transferase	CsaV3_4G025770	14.4267	51.96	307	1074.67	1.80635	3.90719e-116	up
late embryogenesis abundant protein Lea5-like	CsaV3_4G000870	16.06	62.58	253.333	960.667	1.9213	3.64829e-115	up
Pleiotropic drug resistance ABC transporter	CsaV3_2G036190	5.88333	15.7967	638.333	1661.67	1.38084	3.4489e-114	up
sigma factor binding protein 2, chloroplastic	CsaV3_3G040160	88.95	253.61	574.667	1594	1.46957	1.47422e-113	up
Glycosyltransferase	CsaV3_1G005160	6.13333	23.1133	257	942.667	1.87297	1.75848e-113	up
Cellulose synthase	CsaV3_1G033150	14.26	4.55667	1118.67	347.667	-1.68785	2.55325e-113	down
Cysteine proteinase	CsaV3_7G002070	29.4133	9.72	1226.67	394	-1.63955	6.0427e-113	down
Laccase	CsaV3_6G039610	25.41	8.10667	1118.33	346.667	-1.69009	6.82951e-112	down
p55	CsaV3_1G010500	14.73	45.16	454.333	1354.67	1.57412	1.11969e-111	up
Naringenin,2-oxoglutarate 3-dioxygenase	CsaV3_4G008570	19.08	44.71	989.667	2252.33	1.18601	2.83915e-111	up
Carboxypeptidase	CsaV3_1G013570	62.3767	25.09	2011	785.667	-1.35649	6.86387e-111	down
Unknown protein	CsaV3_7G028790	143.463	324.74	1251	2754	1.13648	8.55097e-111	up
Hexosyltransferase	CsaV3_6G042530	125.483	59.3367	2823.33	1298.67	-1.12242	4.03109e-110	down
Adenosylhomocysteinase	CsaV3_3G010720	41.0167	17.2867	1788.33	731.667	-1.28935	2.46147e-109	down
polyol transporter 5-like	CsaV3_7G023360	41.4467	17.83	1830.67	764.333	-1.25992	5.4017e-109	down
Cytochrome P450	CsaV3_2G002660	9.64333	29.4633	465	1382.67	1.57025	3.28033e-107	up
UDP-glycosyltransferase 87A1-like	CsaV3_6G015940	10.1433	28.97	520.333	1443.33	1.47109	6.72817e-106	up
heavy metal-associated isoprenylated plant protein 3-like	CsaV3_5G002430	6.43667	30.7067	162.667	757	2.21557	7.38616e-106	up
protein LURP-one-related 8	CsaV3_3G032950	3.23333	15.33	166	768.333	2.20697	1.30367e-105	up
F-box/kelch-repeat protein	CsaV3_4G023370	75.4	37.0833	3376	1609.67	-1.06674	3.97411e-105	down
HXXXD-type acyl-transferase family protein	CsaV3_4G034510	19.8867	44.99	963	2119.33	1.13601	3.1908e-103	up
acyl-protein thioesterase 2	CsaV3_4G001340	110.88	49.53	2034.67	884.667	-1.20434	6.13657e-102	down
Riboflavin biosynthesis protein ribBA	CsaV3_4G009570	0.66	12.2933	25.6667	467.333	4.1831	3.24776e-101	up
Cellulose synthase	CsaV3_2G009180	11.3167	3.65667	1011.33	318.333	-1.67053	8.35049e-101	down
vegetative cell wall protein gp1-like	CsaV3_3G007790	54.1867	22.3933	1575	632	-1.31782	8.97982e-101	down
heavy metal-associated isoprenylated plant protein 3	CsaV3_1G000430	56.8967	29.1367	2658.67	1321.67	-1.00822	1.1206e-97	down
Sequence-specific DNA binding transcription factor	CsaV3_3G036680	41.6633	15.5967	1173.33	426.667	-1.46003	1.08005e-96	down
protein NRT1/ PTR FAMILY 6.2-like	CsaV3_1G030010	9.42333	2.14	664	146.667	-2.17934	1.47257e-96	down
cucumisin-like	CsaV3_5G035300	23.2633	50.5567	1104	2331	1.07724	8.358e-96	up
Serine proteinase inhibitor	CsaV3_5G013360	31.6433	79.3167	675	1647	1.2845	2.31349e-94	up
serpin-ZX-like	CsaV3_4G033970	34.6767	14.62	1469.33	601.333	-1.28909	2.44926e-94	down
Germin-like protein 1	CsaV3_5G018680	36.3567	10.7333	891	255.667	-1.80214	7.73679e-94	down
Terpene cyclase/mutase family member	CsaV3_7G033600	3.37	13.8867	192.667	775.667	2.00491	8.13441e-93	up
1-aminocyclopropane-1-carboxylate oxidase homolog 1-like	CsaV3_3G012290	24.6467	54.3733	919.667	1973	1.09974	4.03433e-92	up
TMV resistance protein N-like	CsaV3_2G004870	20.9	5.6	732.333	191	-1.94118	5.04404e-92	down
FAD-binding Berberine family protein	CsaV3_6G052530	21.6467	5.36	761.667	183.667	-2.0546	1.16176e-91	down
Non-specific phospholipase	CsaV3_1G000490	59.8967	29.2333	1990.67	945.333	-1.07673	1.27085e-91	down
PLASMODESMATA CALLOSE-BINDING PROTEIN 3-like	CsaV3_1G005940	51.8367	21.07	1324.67	523.333	-1.34125	4.94377e-91	down
Unknown protein	CsaV3_6G023820	25.1233	66.5867	493.667	1273.33	1.36484	5.12802e-91	up
E3 ubiquitin-protein ligase BOI	CsaV3_2G016110	4.23667	15.76	214.667	777	1.85434	8.01738e-91	up
Zinc finger protein CONSTANS-LIKE 5	CsaV3_3G019950	28.4067	9.97	1025	349.333	-1.55338	1.41438e-90	down
Plastocyanin-like domain protein	CsaV3_2G014140	59.3133	26.9167	1904.67	841.333	-1.18185	4.01355e-89	down
vegetative cell wall protein gp1	CsaV3_3G007810	46.0633	19.7533	1453	604.667	-1.26432	6.68376e-89	down
Calcium-binding EF-hand	CsaV3_2G027920	17.4367	59.8733	245.333	820.333	1.73915	7.03066e-89	up
Cysteine proteinase	CsaV3_4G037590	32.07	8.76333	717.333	190.333	-1.91393	3.83323e-87	down
Receptor-like protein kinase	CsaV3_6G002340	23.7667	11.9467	1949.33	952	-1.03478	5.47351e-87	down
heat stress transcription factor A-4c-like	CsaV3_6G015610	25.95	64.7933	662.667	1611	1.27851	1.44431e-86	up
germin-like protein subfamily 1 member 1	CsaV3_6G036330	26.09	4.48	468	78	-2.58594	4.14152e-85	down
2-nitropropane dioxygenase-like protein	CsaV3_7G006720	50.7867	111.903	1041.67	2232.67	1.09794	2.8819e-84	up
Peroxidase	CsaV3_6G005630	7.15333	29.0533	174.667	693	1.98352	2.89219e-84	up
protein RADIALIS-like 3	CsaV3_3G045170	52.4267	114.867	923	1963	1.08881	7.49943e-83	up
Caffeic acid O-methyltransferase	CsaV3_4G008590	43.9467	21.6167	1996.33	953.667	-1.06609	2.95788e-82	down
Ras-related protein like	CsaV3_2G034570	4.94667	18.5267	184.667	672.667	1.86353	3.6513e-82	up
3-hydroxy-3-methylglutaryl coenzyme A reductase	CsaV3_6G009990	16.77	35.31	896.667	1833.33	1.03147	6.2248e-79	up
cytochrome P450 705A5-like	CsaV3_7G031290	7.69333	22.21	326	915.333	1.48771	3.26631e-78	up
Patatin	CsaV3_2G017400	2.34667	14.3333	75	444.333	2.56645	6.29122e-77	up
Kunitz trypsin inhibitor	CsaV3_1G007570	23.7433	70.1467	377	1087	1.52279	9.4855e-77	up
beta-glucosidase 12	CsaV3_1G042540	1.37	10.01	56	398.667	2.82909	7.76985e-76	up
Chlorophyll a-b binding protein, chloroplastic	CsaV3_6G013800	22.0033	6.27	650	179.667	-1.85499	1.32642e-75	down
Unknown protein	CsaV3_3G032550	28.48	68.35	552.333	1287.33	1.22038	1.86737e-75	up
lysosomal Pro-X carboxypeptidase-like	CsaV3_4G021990	25.2433	10.08	1170.33	454.667	-1.36593	2.68832e-75	down
receptor-like protein kinase	CsaV3_3G031210	13.2533	5.23667	1023.33	393.333	-1.38099	3.92158e-75	down
Alpha-xylosidase	CsaV3_5G034260	3.75333	11.8567	288	882.667	1.61588	6.82889e-75	up
lysine histidine transporter-like 8	CsaV3_4G033940	24.8767	10.39	1123.33	455.667	-1.30246	1.19784e-74	down
Glutamate decarboxylase	CsaV3_5G017290	19.46	40.65	867	1762	1.02105	2.50883e-74	up
Lipoxygenase	CsaV3_4G023880	1.80333	8.36333	112.333	508.333	2.1751	5.43074e-74	up
AAA-ATPase	CsaV3_3G041810	5.31	16.08	291.667	860	1.55696	2.69224e-73	up
endo-1,4-beta-xylanase A-like	CsaV3_5G011220	9.40333	3.20667	792	262.667	-1.59448	2.94071e-73	down
transcription factor bHLH92	CsaV3_2G013060	12.3767	37.5267	267	788.667	1.55984	1.97258e-72	up
WRKY transcription factor, putative	CsaV3_1G007870	7.56667	20.8967	366	984	1.42476	3.99793e-71	up
ethylene-responsive transcription factor 1B-like	CsaV3_3G022370	12.9633	45.7867	181.333	623.333	1.7796	6.06564e-71	up
Expansin	CsaV3_1G034310	47.64	22.3233	1452.67	661	-1.13651	1.3133e-70	down
Cellulose synthase	CsaV3_6G007440	13.89	3.7	675	174	-1.95468	2.68735e-70	down
3-oxoacyl-reductase	CsaV3_4G029410	50.0167	103.283	919.667	1843.33	1.00325	1.82442e-69	up
Protein kinase	CsaV3_2G001350	21.7867	46.9533	695	1457.33	1.066	5.32078e-69	up
CASP-like protein	CsaV3_3G014160	37.9267	79.95	866.667	1780.33	1.03507	1.13967e-68	up
Zinc finger, C3HC4 type (RING finger) protein	CsaV3_6G048040	25.8167	11.9867	1365	615.667	-1.14924	1.02707e-67	down
Pectate lyase	CsaV3_3G011280	29.2933	13.9533	1383	639.667	-1.11254	1.08715e-67	down
Plasma membrane ATPase	CsaV3_1G031730	0.286667	4	21.6667	295.333	3.76572	8.5669e-67	up
Epoxide hydrolase 2	CsaV3_6G049960	11.72	30.3833	412.667	1038.33	1.33119	1.7937e-66	up
Laccase	CsaV3_3G034130	32.76	16.7933	1663	830	-1.00533	1.82167e-66	down
Peroxidase	CsaV3_4G023590	15.1233	34.8733	518.333	1161.33	1.1628	4.5279e-66	up
Glycine-rich protein-2	CsaV3_3G001620	11.5867	31.4633	343.667	904.333	1.39713	9.42464e-66	up
--	novel.288	29.69	12.5133	1068.67	438.333	-1.2876	2.30839e-65	down
Alpha/beta hydrolase-3	CsaV3_5G034130	56.1667	26.3833	1263.33	578	-1.1313	4.66578e-65	down
WRKY transcription factor	CsaV3_3G026600	9.81333	24.38	406	978.333	1.26914	1.88772e-64	up
Acid phosphatase 1	CsaV3_4G027320	6.59333	22.9967	167	566	1.75955	3.75083e-64	up
Blue copper protein	CsaV3_3G007260	190.517	416.567	5214	11095	1.08674	8.22498e-64	up
Cyclic nucleotide-gated ion channel 1	CsaV3_3G028050	17.9233	39.3767	621.667	1328	1.09335	1.44839e-63	up
metacaspase-1-like	CsaV3_4G004430	22.1333	45.6933	868.667	1743	1.00369	7.50842e-63	up
Signal-recognition particle receptor FtsY	CsaV3_3G009150	17.54	43.5367	414.333	1000.33	1.26929	1.16502e-62	up
Proteinase inhibitor	CsaV3_3G012490	32.3933	222.19	148	994	2.73899	6.03123e-62	up
MYB transcription factor	CsaV3_1G003920	2.68333	17.3967	54.6667	343.333	2.65103	1.12803e-61	up
aspartic proteinase Asp1-like	CsaV3_4G028130	3.52667	13.1133	139	503.333	1.8538	1.1425e-61	up
Haloacid dehalogenase-like hydrolase (HAD) superfamily protein	CsaV3_4G025090	14.36	33.9167	436.333	1002.33	1.19804	7.56758e-61	up
AT-hook motif nuclear-localized protein	CsaV3_3G010090	15.8733	39.2167	390.333	935.333	1.26114	1.2503e-60	up
DNA topoisomerase	CsaV3_3G039390	3.42	9.66	298.333	817.333	1.45423	2.21714e-60	up
Metal transporter	CsaV3_2G035360	39.6733	19.8733	1297	631	-1.04009	1.30907e-59	down
RING-H2 finger protein ATL80	CsaV3_4G037520	78.1033	34.6967	930	401.667	-1.21253	2.03022e-58	down
tolB protein-related	CsaV3_7G030440	4.22333	12.7267	220.667	645.333	1.54753	2.97273e-58	up
Peroxidase	CsaV3_1G030170	2.80333	14.42	72.6667	363.333	2.32127	3.15422e-58	up
Wound-responsive family protein	CsaV3_3G005920	126.28	60.6467	1169.33	547	-1.09958	2.8791e-57	down
serine/threonine-protein kinase D6PKL2	CsaV3_3G007200	21.5667	10.87	1410	689.333	-1.03125	2.43625e-56	down
Protein kinase	CsaV3_6G036220	39.4633	95.64	436.667	1029	1.23526	5.94844e-56	up
Metal-nicotianamine transporter like	CsaV3_1G030110	21.1333	10.47	1124.33	541	-1.05597	1.82874e-55	down
Nucleobase-ascorbate transporter	CsaV3_1G014520	15.9467	7.79	1075.33	510.333	-1.07593	2.39621e-54	down
IST1 homolog	CsaV3_3G020580	11.5133	26.2333	446	990.333	1.14749	2.79287e-54	up
Exocyst subunit Exo70 family protein	CsaV3_6G022100	8.20667	18.0267	486.333	1037.33	1.09236	5.00867e-54	up
Heavy metal-associated domain containing protein	CsaV3_6G018590	56.93	27.9067	1432	679.667	-1.07192	2.24353e-53	down
random slug protein 5	CsaV3_4G005040	6.61	14.2267	598.333	1251.67	1.06335	4.1497e-53	up
zyxin isoform X1	CsaV3_6G008950	36.11	17.9533	1270.33	614.667	-1.04989	8.95823e-53	down
Kinase-like protein	CsaV3_3G033950	16.3933	51.35	193.667	590	1.60619	9.07265e-53	up
Respiratory burst oxidase	CsaV3_6G021980	8.96333	3.56333	673	260.333	-1.37179	1.27722e-52	down
COBRA-like protein	CsaV3_1G003400	13.1967	3.71667	432.667	118.333	-1.87146	1.53599e-52	down
Jasmonate induced protein	CsaV3_1G044120	14.1233	3.64667	385.333	96.6667	-1.99609	5.20555e-52	down
Inhibitor protein	CsaV3_5G014630	3.35333	14.16	94.6667	389.333	2.03691	5.21213e-51	up
Plastid movement impaired 2	CsaV3_5G013600	20.24	43.1467	505.333	1049	1.05121	1.62888e-50	up
ethylene-responsive transcription factor 13-like	CsaV3_3G007180	21.9033	50.29	556.667	1244.67	1.15849	4.34856e-50	up
Unknown protein	CsaV3_6G050310	46.8233	146.57	171	519	1.60251	5.5296e-50	up
Gibberellin-regulated protein 2	CsaV3_2G029490	33.0433	77.77	361.333	826.667	1.1928	5.5296e-50	up
Cysteine/Histidine-rich C1 domain family protein, putative	CsaV3_3G045280	4.32667	10.1833	358.333	820.667	1.194	6.95421e-50	up
membrane protein of ER body-like protein	CsaV3_7G026400	8.18667	19.6667	341.667	800	1.2243	9.99792e-50	up
Patatin	CsaV3_2G017320	8.99333	25.59	227.667	629.333	1.46666	2.33539e-49	up
Amine oxidase	CsaV3_6G038140	3.27	11.1033	136.333	451.333	1.72371	1.65924e-48	up
cucumber peeling cupredoxin-like	CsaV3_6G002850	2.63333	15.58	47	272.333	2.53029	4.3338e-48	up
alpha-dioxygenase 1-like	CsaV3_3G042130	2.95	10.6	120	419.667	1.80429	5.7021e-48	up
Vesicle-associated membrane protein	CsaV3_2G011400	3.48333	14.5467	96.6667	395.667	2.02573	6.25616e-48	up
Glycosyltransferase	CsaV3_6G009300	5.26	14.4467	261.333	700.333	1.41713	1.30578e-47	up
Unknown protein	CsaV3_3G020920	14.3533	37.4533	292.667	745	1.34414	2.18948e-47	up
nicotianamine synthase-like	CsaV3_1G038260	14.97	4.89667	480	153	-1.65318	6.83822e-47	down
Rhomboid-like protein	CsaV3_5G003180	41.7967	20.83	1175.33	569.333	-1.04685	9.13952e-47	down
titin isoform X2	CsaV3_1G038090	11.3567	4.92333	685.667	288.667	-1.24847	1.40745e-46	down
PTI1-like tyrosine-protein kinase 2 isoform X1	CsaV3_7G001420	11.83	25.5833	432.333	908.667	1.07016	2.86223e-46	up
SKI/DACH domain-containing protein 1	CsaV3_3G047680	13.2667	30.4233	391.667	871	1.15334	3.59359e-46	up
HVA22-like protein	CsaV3_6G040980	5.42667	14.6667	250	656.667	1.39236	5.78945e-46	up
MLP-like protein 423	CsaV3_3G021400	1.06	9.81667	24	217	3.17479	5.81693e-46	up
zinc finger protein ZAT11	CsaV3_4G024690	20.5533	56.9767	212.333	573.667	1.43097	5.8338e-46	up
AAA-ATPase	CsaV3_3G041820	108.18	269.08	7743.33	18745.3	1.27217	6.57286e-46	up
Caffeoyl-CoA O-methyltransferase	CsaV3_7G008590	138.28	49.7467	3197.33	1119.67	-1.51689	7.75474e-46	down
Aminopeptidase N	CsaV3_5G002680	21.4833	9.05	723.667	297	-1.28834	1.51089e-45	down
AT-hook motif nuclear-localized protein	CsaV3_3G001810	10.6167	23.2367	437	928	1.08668	3.46741e-45	up
Hypoxia-responsive family protein	CsaV3_6G002150	48.22	19.1433	586	226.667	-1.37403	3.7656e-45	down
TIP41-like protein	CsaV3_3G034420	40.4433	20.7433	1235.67	616.667	-1.00513	4.02236e-45	down
Unknown protein	CsaV3_2G033660	13.7067	28.6933	483.667	984.333	1.02381	1.19872e-44	up
Lipase	CsaV3_3G027160	25.9333	12.9167	990.667	480.667	-1.04712	1.21507e-44	down
Cytochrome P450 family protein	CsaV3_1G030210	6.16667	16	245.333	619	1.33328	1.64929e-44	up
Chaperone ClpB	CsaV3_6G001870	9.54	4.74333	913.667	441.667	-1.04963	2.18675e-44	down
Unknown protein	CsaV3_6G043590	8.16	41.9267	56	278.667	2.31634	2.71961e-44	up
Phytoene synthase	CsaV3_5G020340	35.4133	17.1567	955	449.667	-1.08821	3.01598e-44	down
Beta-galactosidase	CsaV3_4G005400	27.6933	13.19	846	391.333	-1.1127	4.24557e-44	down
Actin cross-linking	CsaV3_3G041750	8.26	17.9	404	851.667	1.07392	8.41994e-44	up
Unknown protein	CsaV3_1G042710	11.53	3.38	374.667	107	-1.81066	2.24252e-43	down
subtilisin-like protease SBT4.14	CsaV3_5G013840	6.77333	2.09	393	118	-1.7387	2.46053e-43	down
extensin-3-like isoform X2	CsaV3_7G025040	11.3367	26.1333	506	1136.67	1.16466	2.6954e-43	up
Late embryogenesis abundant protein	CsaV3_7G034780	10.63	2.94667	336.333	90.6667	-1.89338	4.38037e-43	down
Protein DETOXIFICATION	CsaV3_2G029970	5.57667	14.1033	243.333	598.333	1.29684	7.68796e-43	up
Sugar transporter ERD6-like	CsaV3_3G014030	1.09	6.25333	43.6667	243.667	2.47981	1.02526e-42	up
Leaf rust 10 disease-resistance locus receptor-like protein kinase-like 1.2	CsaV3_5G034540	61.8333	28.5467	763.667	343.333	-1.156	1.18656e-42	down
Glucan endo-1,3-beta-glucosidase, putative	CsaV3_6G051760	22.1933	10.4667	768.667	352.333	-1.12687	1.42657e-42	down
Receptor protein kinase, putative	CsaV3_3G048330	8.27333	3.57	672	281	-1.25658	1.5578e-42	down
nudix hydrolase 2-like	CsaV3_6G048250	8.22667	19.9633	272	642	1.23677	2.01877e-42	up
Hexosyltransferase	CsaV3_6G041760	9.78	3.16667	395.333	124.333	-1.66938	2.30806e-42	down
terpene synthase 10-like	CsaV3_2G017970	0.67	5.37667	26.3333	206	2.96511	6.32877e-42	up
14 kDa proline-rich protein DC2.15-like	CsaV3_3G002950	8.94	22.84	239.333	596.667	1.31393	9.14338e-42	up
--	novel.244	1.45667	5.83	86.3333	334.667	1.95589	1.81353e-41	up
LRR receptor-like serine/threonine-protein kinase GSO2	CsaV3_7G032220	7.54	3.73	830.333	399.333	-1.05637	1.81389e-41	down
Calmodulin, putative	CsaV3_4G028540	40.73	20.3067	1044	507.333	-1.04561	1.96876e-41	down
Protein kinase	CsaV3_6G004480	3.18333	0.633333	252	49	-2.36667	2.2061e-41	down
Ethylene-responsive transcription factor, putative	CsaV3_3G007190	21.3267	60.1867	176	482.333	1.45422	5.10747e-41	up
BON1-associated protein 2-like	CsaV3_3G009190	7.05333	17.2533	290	686.333	1.24529	6.59792e-41	up
receptor like protein 30-like	CsaV3_6G006650	0.656667	3.39333	51	255.667	2.3245	1.0423e-40	up
protein FAF-like, chloroplastic	CsaV3_1G043850	15.22	6.55	623.333	261	-1.25854	1.88468e-40	down
squalene monooxygenase-like	CsaV3_7G007520	4.87	12.9233	214.333	554	1.36651	2.37562e-40	up
receptor-like protein kinase FERONIA	CsaV3_5G038600	12.3133	6.03	795.667	379	-1.07148	2.39634e-40	down
Kinase-like protein	CsaV3_1G041090	9.11667	19.8067	377	795.333	1.07642	6.06184e-40	up
protein GLUTAMINE DUMPER 3	CsaV3_1G031200	11.04	4.82	601.667	255.333	-1.23795	6.97313e-40	down
Ethylene-responsive transcription factor	CsaV3_3G016770	54.41	24.7267	685.667	302.667	-1.18048	1.12748e-39	down
Unknown protein	CsaV3_6G049780	187.927	71.8767	636	237	-1.42796	1.43837e-39	down
Respiratory burst oxidase	CsaV3_1G002910	1.56667	6	87.3333	323.667	1.89223	1.80812e-39	up
vinorine synthase-like	CsaV3_5G030600	1.41667	7.34667	48.3333	244	2.33377	2.9594e-39	up
protein argonaute 7	CsaV3_5G033060	8.54333	3.79333	694.667	299.333	-1.21379	3.23246e-39	down
lysosomal Pro-X carboxypeptidase-like	CsaV3_1G014340	5.13667	1.37	293.333	76	-1.95015	3.3791e-39	down
Unknown protein	CsaV3_5G033520	65.6533	26.35	500.333	195	-1.35966	4.04365e-39	down
Unknown protein	CsaV3_7G035160	4.62333	20.3967	62.3333	267	2.09894	4.22073e-39	up
stigma-specific STIG1-like protein 1	CsaV3_1G010450	8.39	29.3633	98.3333	335.333	1.76713	5.46954e-39	up
Auxin-responsive protein	CsaV3_3G048460	27.96	12.5367	642	280.333	-1.1982	7.43147e-39	down
Photosystem II oxygen-evolving enhancer protein	CsaV3_6G042680	26.2367	13.3833	862.333	428	-1.01299	7.72331e-39	down
disease resistance protein RGA2-like	CsaV3_2G036220	3.87333	8.87667	296.667	661	1.15464	1.29636e-38	up
COBRA-like protein	CsaV3_4G010180	13.1267	6.44	723.667	345.333	-1.06894	1.9206e-38	down
S-adenosylmethionine synthase	CsaV3_6G039940	13.11	5.56	546	225.333	-1.27845	2.31206e-38	down
WRKY protein	CsaV3_4G006110	14.2767	29.6933	431.333	869.333	1.01198	2.50455e-38	up
MLP-like protein 328	CsaV3_5G014970	9.62333	26.6567	170.667	460	1.42861	2.97595e-38	up
Kinase-like protein	CsaV3_3G035480	12.7367	6.52667	964	478.667	-1.00837	4.213e-38	down
plant intracellular Ras-group-related LRR protein 3	CsaV3_5G031080	6.12	15.9567	196.667	498.333	1.3397	8.74835e-38	up
basic blue protein-like	CsaV3_3G018920	2.18333	13.7133	33.3333	203.667	2.60948	1.35162e-37	up
Exostosin-like protein	CsaV3_5G008420	3.14	10.27	125.667	401	1.67073	1.40086e-37	up
Peroxidase	CsaV3_5G012840	4.95	16.8	109	361.667	1.72464	1.56698e-37	up
AAA-ATPase At3g28580-like	CsaV3_1G008030	8.33667	17.23	408.667	821	1.00558	1.90372e-37	up
Alpha-glucosidase	CsaV3_4G029540	2.64	7.26333	171.333	459	1.41894	2.05512e-37	up
Peroxidase	CsaV3_4G023680	3.50667	11.9733	101.333	337	1.7302	2.26792e-37	up
Glucan endo-1,3-beta-glucosidase	CsaV3_4G032540	19.1767	9.58	780.667	378.667	-1.04438	3.71935e-37	down
Lipoxygenase	CsaV3_4G023840	1.22333	4.83333	75.6667	292.333	1.94472	4.76937e-37	up
homeobox-leucine zipper protein HAT5	CsaV3_3G042290	9.99333	20.98	417	852	1.02816	1.62576e-36	up
Unknown protein	CsaV3_3G042980	5.70667	18.3767	125.333	394.333	1.64988	1.66479e-36	up
dCTP pyrophosphatase 1-like	CsaV3_1G002650	25.9	11.0367	657.333	273.333	-1.27145	1.81107e-36	down
Phosphoenolpyruvate carboxylase kinase 4	CsaV3_3G012120	31.53	13.6533	568	238.667	-1.25049	1.97393e-36	down
Glycosyltransferase	CsaV3_7G006010	3.53667	10.94	126	378	1.58528	2.23625e-36	up
Glutathione S-transferase	CsaV3_4G025750	11.4667	29.2867	227.333	562.667	1.30884	2.60237e-36	up
Unknown protein	CsaV3_3G031640	2.54	8.86333	94	318.333	1.76005	5.58866e-36	up
Receptor-like protein kinase	CsaV3_2G026340	4.89333	1.64667	351	115	-1.6118	5.80664e-36	down
Nicotianamine synthase-like protein	CsaV3_2G007090	0.863333	6.51333	24	176.667	2.87794	2.52144e-35	up
dehydrin DHN1	CsaV3_4G005460	7.92	24.0733	154.333	453.667	1.55872	3.84911e-35	up
3'-N-debenzoyl-2'-deoxytaxol N-benzoyltransferase	CsaV3_5G029730	18.3333	8.07667	521.333	223.333	-1.22515	1.03413e-34	down
protein NRT1/ PTR FAMILY 4.6	CsaV3_5G032350	5.88	12.39	395.667	809.333	1.03181	2.18691e-34	up
Metal transporter, putative	CsaV3_6G034190	0.293333	4.27333	10.6667	149.333	3.80894	2.34734e-34	up
Core-2/I-branching beta-1,6-N-acetylglucosaminyltransferase family protein	CsaV3_3G044090	7.51667	16.85	272.333	594	1.12326	3.12371e-34	up
Nucleotide/sugar transporter family protein	CsaV3_6G013970	13.7267	6.75	652.333	311.667	-1.06648	3.70192e-34	down
cyanogenic beta-glucosidase-like	CsaV3_1G042480	0.46	4.3	17	156	3.19492	4.78769e-34	up
metacaspase-9	CsaV3_4G028990	23.7133	10.1867	483	201.333	-1.26231	1.23937e-33	down
protein IRX15-LIKE	CsaV3_6G043440	16.52	7.93667	620.667	290	-1.09923	1.64404e-33	down
Myb transcription factor	CsaV3_3G036040	8.53333	19.5133	250	555.667	1.15093	1.71864e-33	up
Glutathione S-transferase	CsaV3_4G025680	4.70667	18.7	67.3333	259	1.94543	1.80962e-33	up
Calcium-binding EF-hand family protein, putative	CsaV3_4G034260	8.23	19.89	238.333	557.667	1.22871	3.69838e-33	up
Peroxidase	CsaV3_6G006890	2.04333	8.06667	64	246.333	1.94179	4.07217e-33	up
DUF4228 domain-containing protein	CsaV3_6G040690	18.93	7.75333	454.333	181	-1.3299	4.07544e-33	down
Laccase	CsaV3_4G005700	3.95667	1.30667	328.667	105.667	-1.63985	1.26233e-32	down
LOW QUALITY PROTEIN: EGF domain-specific O-linked N-acetylglucosamine transferase-like	CsaV3_4G028900	6.67333	14.03	325.667	666	1.03055	1.86929e-32	up
elicitor-responsive protein 1-like	CsaV3_5G026720	4.4	14.46	96.6667	309	1.67503	2.06875e-32	up
Nucleobase-ascorbate transporter like	CsaV3_1G033230	4.08333	1.42	339.667	114.667	-1.56573	2.516e-32	down
mavicyanin	CsaV3_6G038220	30.1267	14.2733	662.667	306	-1.11892	2.52686e-32	down
Serine proteinase inhibitor	CsaV3_5G013330	12.47	45.3	75.3333	266	1.81827	2.68959e-32	up
thaumatin-like protein	CsaV3_3G041830	24.9433	12.4567	653.667	317.333	-1.04406	4.76698e-32	down
Ent-kaurene oxidase	CsaV3_4G033930	8.20333	3.45667	447.667	182.667	-1.29234	1.60177e-31	down
Ras-related protein	CsaV3_6G045420	18.7933	43.5733	250.667	563.667	1.16957	2.15422e-31	up
--	novel.205	0.843333	4.66333	36.3333	193.667	2.41485	2.20853e-31	up
Laccase	CsaV3_3G034810	7.22667	2.11	269.667	76.6667	-1.81707	3.53881e-31	down
protein ACCELERATED CELL DEATH 6-like	CsaV3_2G003910	0.446667	3.48333	21.3333	161.333	2.9135	4.61176e-31	up
Tyrosine-protein phosphatase	CsaV3_6G037790	7.96	17.67	268.667	582	1.11075	4.89796e-31	up
Unknown protein	CsaV3_6G028550	31.2767	15.07	584.333	274	-1.09498	5.08023e-31	down
Methyltransferase-related protein	CsaV3_4G013260	21.5967	51.99	208.333	488.333	1.22622	6.58578e-31	up
Glycosyltransferase	CsaV3_7G006660	10.5233	4.45	424	174.333	-1.28378	6.92945e-31	down
Cytochrome P450, putative	CsaV3_5G003490	11.52	5.61	567	268.333	-1.07985	1.07199e-30	down
Unknown protein	CsaV3_3G016140	78.64	31.2833	421	163.333	-1.37108	2.14559e-30	down
isoflavone reductase homolog	CsaV3_3G030360	19.8467	10.0567	681	335	-1.02333	2.9861e-30	down
major allergen Pru ar 1-like	CsaV3_6G022640	1.53333	9.53333	26.6667	161.667	2.59667	4.34819e-30	up
Protein DETOXIFICATION	CsaV3_7G031060	2.04667	6.26	103.333	306.333	1.56792	6.51851e-30	up
Ankyrin repeat-containing protein	CsaV3_5G005950	2.70667	8.05	108.667	313.333	1.52864	9.76923e-30	up
O-fucosyltransferase family protein	CsaV3_6G012250	4.82667	10.6967	257.667	554	1.10514	1.44311e-29	up
MLP-like protein 328	CsaV3_5G015030	2.56667	13.5767	33.6667	174.667	2.37026	5.75166e-29	up
protein FAF-like, chloroplastic	CsaV3_6G038580	9.50333	4.46	483.333	220.333	-1.13357	6.08512e-29	down
--	novel.210	4.72	1.56333	288.333	93	-1.63635	8.129e-29	down
--	novel.737	0.656667	2.38333	71	249	1.81269	1.04568e-28	up
Phosphate transporter PHO1-like protein	CsaV3_5G033820	4.62333	1.70667	330.667	118.333	-1.48205	1.39356e-28	down
alpha-dioxygenase 1	CsaV3_3G042120	1.29667	5.15667	54.6667	210.667	1.9448	1.43762e-28	up
Ternary complex factor MIP1, leucine-zipper	CsaV3_1G013760	6.59667	2.32667	294.667	101	-1.54698	1.4832e-28	down
Salicylate O-methyltransferase	CsaV3_6G046520	1.44333	6.14667	50	206.667	2.04818	1.48409e-28	up
Glutathione s-transferase	CsaV3_1G005420	8.69333	21.9567	165.333	407.667	1.29751	1.52226e-28	up
tRNA (guanine(37)-N1)-methyltransferase	CsaV3_2G002470	6.34667	15.0267	198.333	457.667	1.20282	1.91608e-28	up
guanine nucleotide exchange factor SPIKE 1	CsaV3_7G022910	3.34333	1.67667	554	270	-1.03767	1.92275e-28	down
Late embryogenesis abundant protein	CsaV3_4G017370	5.64667	14.3333	164.667	405	1.29905	1.94466e-28	up
dof zinc finger protein DOF5.1-like	CsaV3_4G024860	7.23	2.31	256.667	80	-1.68526	2.8293e-28	down
Peroxidase	CsaV3_2G014160	3.16	9.86667	93.3333	282.333	1.59797	3.3665e-28	up
Germin-like protein 1	CsaV3_6G052490	1.85667	9.07	36.3333	172.667	2.24622	4.4539e-28	up
aspartic proteinase nepenthesin-1	CsaV3_4G031230	7.80667	2.34	288.667	83.6667	-1.78263	5.79642e-28	down
lysine-rich arabinogalactan protein 19	CsaV3_2G010870	12.38	4.23667	293	97.3333	-1.5907	1.13186e-27	down
Trichome birefringence-like family	CsaV3_4G026540	9.77333	3.89	346.333	134	-1.37234	1.19004e-27	down
Protein IDA-LIKE	CsaV3_5G033860	3.52333	14.7667	47.3333	193.333	2.02743	2.25494e-27	up
DELLA protein RGL2-like isoform X1	CsaV3_7G029990	4.87667	10.9967	240.333	526.333	1.13089	2.6664e-27	up
monosaccharide-sensing protein 2-like	CsaV3_6G047910	2.53667	5.69333	235	512.333	1.12363	4.2045e-27	up
Enabled-like protein (DUF1635)	CsaV3_2G021050	10.8633	4.5	388	156.667	-1.31342	7.72048e-27	down
F-box protein like	CsaV3_1G038410	4.28	13.0667	104	309.667	1.56971	8.07789e-27	up
LOW QUALITY PROTEIN: U-box domain-containing protein 34-like	CsaV3_2G001360	1.73333	5.10333	97.3333	278	1.51355	9.54493e-27	up
beta-glucosidase 12	CsaV3_1G042530	0.643333	4.48	22.6667	153	2.75574	1.12271e-26	up
Chitinase	CsaV3_6G047720	1.98	7.91667	51.6667	202.333	1.96419	1.41359e-26	up
fasciclin-like arabinogalactan protein 12	CsaV3_1G012930	88.68	42.95	2524	1192	-1.08795	1.95746e-26	down
--	novel.141	1.36667	4.08	93	270	1.53574	2.58251e-26	up
Glutathione S-transferase	CsaV3_3G011450	5.00333	12.69	142	349.333	1.29858	2.93926e-26	up
Ankyrin repeat-containing protein	CsaV3_1G010510	0.88	3.83	44.3333	187.333	2.07717	2.99324e-26	up
Aspartyl protease	CsaV3_2G030370	4.79667	1.95333	332.333	131.333	-1.34053	4.11521e-26	down
Chlorophyll A-B binding protein	CsaV3_4G004370	1.71	9.69	26.3333	145.333	2.46215	4.52019e-26	up
Phosphatidylinositol N-acetylglucosaminyltransferase subunit C like	CsaV3_1G018460	12.35	5.69	429	192.333	-1.16022	6.03027e-26	down
Isoflavone reductase, putative	CsaV3_3G030350	5.81667	1.97667	246	81.3333	-1.59821	1.18065e-25	down
Serine carboxypeptidase	CsaV3_3G039640	5.81333	1.83333	229	70	-1.71022	1.74911e-25	down
Aldo/keto reductase	CsaV3_4G003260	4.57667	9.51333	270.333	546.333	1.01339	3.38733e-25	up
Sulfotransferase	CsaV3_7G008700	5.09	10.7533	233.667	480.333	1.03777	4.22251e-25	up
Calcium-binding EF-hand family protein, putative	CsaV3_5G038130	24.8533	53.1067	258.667	537.333	1.05402	5.04133e-25	up
Protein kinase family protein	CsaV3_3G043420	5.03667	1.22333	174.333	41	-2.08448	5.6604e-25	down
Methionine--tRNA ligase	CsaV3_2G011140	7.03667	3.54	482	235.667	-1.03366	6.2821e-25	down
leucine-rich repeat receptor-like protein kinase TDR	CsaV3_4G004030	5.17667	2.55667	471	226	-1.06017	7.48014e-25	down
Unknown protein	CsaV3_6G002950	18.9	7.76667	370	147.667	-1.32527	8.46953e-25	down
Protein DETOXIFICATION	CsaV3_4G009120	3.62667	8.61	185.333	430	1.20888	9.93809e-25	up
F-box protein CPR30-like	CsaV3_7G024580	2.6	5.80333	216.333	469.333	1.11627	1.03693e-24	up
Angiogenin-2 like	CsaV3_4G035130	47.2967	24.1	553	273.667	-1.0158	1.46866e-24	down
Protein phosphatase 2c, putative	CsaV3_2G033210	7.1	17.5533	140.667	338.667	1.26478	1.70874e-24	up
Protein ESKIMO 1	CsaV3_6G001880	8.25	3.88	417.333	190.667	-1.13162	3.25257e-24	down
protein FANTASTIC FOUR 4	CsaV3_3G013540	7.43667	2.85	280	104.667	-1.4238	4.58725e-24	down
glutathione S-transferase U8-like	CsaV3_4G025660	7.32333	20.0767	105.333	281	1.41372	9.4206e-24	up
ABC transporter B family protein	CsaV3_5G029720	0.726667	2.49333	60.3333	202	1.74041	1.02926e-23	up
Laccase	CsaV3_3G034780	4.29667	1.19	182.667	49	-1.89711	1.03065e-23	down
auxin-responsive protein SAUR36	CsaV3_6G007970	2.36	6.38667	112.667	297	1.39592	1.28511e-23	up
extensin-2-like	CsaV3_4G024190	0.883333	3.19667	58.3333	206.333	1.81676	1.42913e-23	up
Blue copper protein	CsaV3_2G034170	2.04333	0.686667	233.667	76.3333	-1.61338	1.47729e-23	down
isoflavone reductase-like protein	CsaV3_7G000100	2.41667	7.26333	84	244.333	1.54248	1.48852e-23	up
Hexosyltransferase	CsaV3_2G028390	10.2467	4.45333	348	147.667	-1.24178	2.58805e-23	down
Protein kinase	CsaV3_2G003110	7.95	3.57333	343.333	150	-1.19602	5.96358e-23	down
Zinc finger (Ran-binding) family protein	CsaV3_2G002710	0.416667	4.13333	11	108	3.28969	6.80643e-23	up
Unknown protein	CsaV3_1G000440	18.46	8.99667	447.333	212.333	-1.07817	6.95923e-23	down
Aspartate carbamoyltransferase	CsaV3_2G015000	10.4467	23.9433	206.667	460.667	1.15368	8.33075e-23	up
Unknown protein	CsaV3_4G000340	2.34333	10.8	33.6667	151.333	2.1646	9.56194e-23	up
TMV resistance protein N-like	CsaV3_5G039740	0.256667	1.18667	32.3333	144.667	2.15937	9.70077e-23	up
Serine-rich protein-related	CsaV3_1G028370	33.88	16.4167	442.667	208.667	-1.0868	9.87042e-23	down
Peroxidase	CsaV3_4G023650	1.35333	5.6	39.3333	158.667	2.01099	1.4409e-22	up
acid phosphatase 1-like	CsaV3_2G001760	8.77667	18.42	223.333	456.333	1.02884	2.19152e-22	up
cinnamate-4-hydroxylase	CsaV3_1G026620	1.67	5.38667	64.3333	202	1.64842	3.1003e-22	up
Trehalose 6-phosphate phosphatase	CsaV3_6G045560	13.6333	6.37667	370.667	169	-1.137	3.3082e-22	down
NLI interacting factor-like phosphatase	CsaV3_6G040360	17.7267	8.49667	381.333	177.667	-1.10281	1.00179e-21	down
NADH dehydrogenase subunit 2	CsaV3_UNG208120	7.19	23.1533	64.3333	201.333	1.64501	1.17375e-21	up
Pectin lyase-like superfamily protein	CsaV3_5G031470	10.2133	4.68	334.667	149	-1.16841	1.79118e-21	down
Hexosyltransferase	CsaV3_3G005450	9.02333	3.90667	308.333	130	-1.24947	1.85538e-21	down
Amino acid transporter, putative	CsaV3_3G041450	2.60667	7.36333	91	248.333	1.4513	2.85627e-21	up
Kinase-like protein	CsaV3_3G033930	6.96	18.51	112	288.333	1.36691	3.26477e-21	up
Transcription factor bHLH30 like	CsaV3_1G033410	5.88667	12.4033	210.667	430	1.0302	3.51568e-21	up
Photosystem I reaction center subunit II like	CsaV3_3G013420	13.25	6.22	395	180	-1.13525	4.81069e-21	down
14 kDa proline-rich protein DC2.15-like	CsaV3_5G004120	8.06333	22.1333	91	242	1.4121	9.28006e-21	up
protein PLANT CADMIUM RESISTANCE 2-like	CsaV3_5G014620	1.12	6.87	18.3333	109.667	2.57755	1.07304e-20	up
O-methyltransferase	CsaV3_7G025280	1.20333	4.47667	44.3333	160.667	1.85555	1.22695e-20	up
Unknown protein	CsaV3_4G003950	6.09	20.69	57.6667	191.667	1.72747	1.29314e-20	up
Protein trichome birefringence-like	CsaV3_4G026310	6.60333	2.52333	239.333	89	-1.42955	1.31394e-20	down
--	novel.234	1.53333	14.4233	10	92.3333	3.20306	1.56108e-20	up
--	novel.16	1.26333	5.45333	33.6667	140.667	2.06336	1.81665e-20	up
Unknown protein	CsaV3_3G027260	25.62	10.5033	276.667	110.333	-1.3285	2.03909e-20	down
Subtilisin-like protease	CsaV3_4G005900	4.08667	1.49667	226.667	81	-1.48976	2.06374e-20	down
Unknown protein	CsaV3_2G025730	1.05667	7.19333	16	105.333	2.71916	2.19509e-20	up
ankyrin repeat-containing protein At5g02620-like	CsaV3_1G010590	0.826667	3.44	38	155.333	2.0239	2.53243e-20	up
Subtilisin-like protease	CsaV3_5G003440	1.30667	4.18333	62.6667	193.667	1.62961	2.99403e-20	up
Rhamnogalacturonate lyase family protein	CsaV3_3G048100	2.79	0.683333	137.667	32.6667	-2.07309	3.04559e-20	down
ATP-dependent 6-phosphofructokinase	CsaV3_3G023460	1.21333	3.25333	98.6667	257	1.37908	3.33102e-20	up
auxin-responsive protein SAUR36-like	CsaV3_6G001030	3.04	9.35333	70.6667	213.333	1.58674	3.37934e-20	up
Mitogen-activated protein kinase	CsaV3_5G023020	3.91333	9.17333	137	313	1.18854	3.80321e-20	up
classical arabinogalactan protein 9-like	CsaV3_6G032150	3.68333	8.21333	165	358	1.11525	3.93812e-20	up
Thaumatin-like protein	CsaV3_4G029400	0.323333	2.21667	15	100.667	2.74312	4.02823e-20	up
ABC transporter C family member 8	CsaV3_7G034870	0.7	2.14667	69.3333	205.667	1.57142	4.18993e-20	up
rRNA N-glycosidase	CsaV3_3G019050	1.79333	6.15667	52.3333	173.667	1.73274	4.37085e-20	up
Phenylalanine ammonia-lyase	CsaV3_6G036550	7.16667	3.5	374	177.333	-1.07623	4.90606e-20	down
VAN3-binding protein-like	CsaV3_5G004300	4.48333	9.38	198	403.667	1.02479	5.04938e-20	up
growth-regulating factor 4	CsaV3_1G040860	1.15	4.78667	35.3333	143.333	2.01555	5.97974e-20	up
Germin-like protein 1	CsaV3_6G052470	1.48	6.85	28.3333	127.333	2.16601	6.30711e-20	up
heavy metal-associated isoprenylated plant protein 3-like	CsaV3_5G002420	7.71333	17.5933	150.667	333.667	1.14692	6.48031e-20	up
expansin-like A2	CsaV3_7G001530	1.25333	5.07667	37.3333	147.667	1.97991	6.66698e-20	up
(R)-mandelonitrile lyase 1-like	CsaV3_2G008140	4.07333	9.25667	152.667	338.333	1.14445	1.11097e-19	up
Glycosyltransferase	CsaV3_4G024030	0.3	2.85	9.66667	89	3.1986	1.16597e-19	up
Pectinesterase	CsaV3_5G004960	0.603333	3.24	23	119	2.37413	1.563e-19	up
Lipoxygenase	CsaV3_4G023890	1.17333	3.76	58.6667	183.667	1.64274	1.60465e-19	up
protein SMAX1-LIKE 3-like	CsaV3_6G004390	4.51333	1.96333	283.667	120.333	-1.24069	1.65755e-19	down
Peroxidase	CsaV3_3G016670	6.46333	1.81667	160.333	44	-1.87099	2.46541e-19	down
MYB transcription factor	CsaV3_6G044410	3.2	8.64667	95.6667	251	1.39176	4.06623e-19	up
protein TPLATE	CsaV3_3G015930	8.55	4.00333	304.667	138.667	-1.13771	4.96229e-19	down
microtubule-associated protein 70-5	CsaV3_6G048290	2.76	0.88	173.667	54	-1.68859	5.24519e-19	down
Unknown protein	CsaV3_3G040520	32.65	10.7267	183	58.6667	-1.64699	5.68524e-19	down
Dirigent protein	CsaV3_4G006250	9.62667	3.37667	188.667	64.3333	-1.55461	6.64465e-19	down
Auxin efflux carrier component	CsaV3_1G004350	4.17	1.50333	216.667	76	-1.51388	6.91046e-19	down
Vacuolar iron transporter like	CsaV3_6G037370	2.67333	8.26333	61	182.667	1.58274	6.91444e-19	up
Phosphoglycerate mutase family protein	CsaV3_3G007520	5.66667	12.28	160	336.333	1.07189	7.63965e-19	up
Argininosuccinate lyase	CsaV3_2G030250	5.27333	2.01667	230	85.6667	-1.42864	7.65841e-19	down
Glycosyltransferases	CsaV3_3G035620	7.27333	2.66	241.667	86.3333	-1.49202	7.81324e-19	down
Germin-like protein 1	CsaV3_6G052440	0.546667	2.29	36	147.333	2.02861	1.04714e-18	up
Patatin	CsaV3_2G017390	1.06	4.69333	29.6667	128	2.10364	1.10078e-18	up
Ternary complex factor MIP1-like	CsaV3_3G018040	6.35667	2.96333	306.667	138.667	-1.14516	1.19558e-18	down
Carboxyl methyltransferase	CsaV3_6G046540	2.02333	7.41667	40.6667	144.333	1.8276	1.36841e-18	up
Protein CYCLOPS	CsaV3_3G001050	1.61333	4.61667	82	227	1.4715	1.37871e-18	up
Dehydration-responsive element-binding protein 2C	CsaV3_6G002010	3.26667	7.39667	141.333	312	1.13829	1.67933e-18	up
Pectinesterase inhibitor	CsaV3_1G002510	19.8267	7.49667	202.667	74.6667	-1.4441	1.73927e-18	down
Beta-1,4-xylosidase	CsaV3_4G000330	0.95	4.65333	23.6667	113.333	2.25482	1.78349e-18	up
Protein kinase	CsaV3_1G037980	13.9133	7.1	365	181.333	-1.01152	2.33368e-18	down
D-3-phosphoglycerate dehydrogenase	CsaV3_3G031190	7.28667	2.62667	220.667	77.3333	-1.51497	2.49841e-18	down
rRNA N-glycosidase	CsaV3_3G019020	3.24667	8.4	94	236.667	1.32938	2.55604e-18	up
Glutamate dehydrogenase	CsaV3_4G013270	4.98333	1.76	181.333	62.3333	-1.54171	3.01015e-18	down
Kinase, putative	CsaV3_4G027100	1.82	4.54	101	246	1.2802	3.18261e-18	up
Protein kinase family protein	CsaV3_4G028840	2.55	5.34333	176.333	360	1.0266	3.54022e-18	up
DNA damage-binding protein cmr1-like	CsaV3_1G028610	4.03333	1.59333	218.333	84	-1.37983	3.94626e-18	down
Unknown protein	CsaV3_4G008240	35.3033	12.4967	190.333	65.3333	-1.541	4.14429e-18	down
Sugar transporter, putative	CsaV3_2G010410	0.926667	2.98667	56.3333	178.667	1.65694	4.42047e-18	up
Mitochondrial distribution/morphology family 35/apoptosis	CsaV3_6G032120	8.83333	18.2933	188.667	378.667	1.00675	4.71195e-18	up
Binding protein	CsaV3_4G001080	2.22	5.49	107.333	257.667	1.2636	5.75463e-18	up
Glycosyltransferase	CsaV3_7G008440	0.54	2.61333	23.6667	112.333	2.24334	6.09803e-18	up
WAT1-related protein	CsaV3_2G011920	0.426667	3.10333	13	90.6667	2.80776	6.8807e-18	up
UBN2_3 domain-containing protein	CsaV3_1G010360	5.32667	11.1367	177.667	362	1.02383	9.23019e-18	up
NAC domain protein,	CsaV3_1G002470	4.16667	8.75333	183	374	1.03009	9.45694e-18	up
Unknown protein	CsaV3_2G003890	6.27667	18.1	73.6667	205.667	1.48257	1.26442e-17	up
DUF679 domain membrane protein 2	CsaV3_3G013980	4.22667	0.596667	87.6667	12	-2.87015	1.31691e-17	down
Kinase-like protein	CsaV3_7G034400	6.57	2.69667	222	88.6667	-1.32702	1.44244e-17	down
Homeobox-leucine zipper protein like	CsaV3_6G046050	5.53	12.24	139.667	300.333	1.10366	1.55416e-17	up
2-oxoglutarate-dependent dioxygenase, putative	CsaV3_7G032860	0.706667	3.86333	19	100.667	2.40486	1.72937e-17	up
Unknown protein	CsaV3_4G009950	4.83333	11.6633	106.333	250	1.23056	2.1098e-17	up
phenolic glucoside malonyltransferase 1-like	CsaV3_1G033880	6.52333	14.95	132.333	295.333	1.15581	2.1664e-17	up
L-ascorbate oxidase-like	CsaV3_1G042190	0.53	2.49	24	109.667	2.18686	3.35645e-17	up
2-oxoglutarate-dependent dioxygenase	CsaV3_7G032850	5.7	12.28	158.333	333	1.06894	3.6466e-17	up
Cysteine proteinase	CsaV3_5G036030	2.35	6.44	73.6667	195.667	1.41054	4.01107e-17	up
ethylene-responsive transcription factor 1B-like	CsaV3_7G027380	1.87333	7.37333	34.3333	131.667	1.93716	4.20076e-17	up
Protease inhibitor/seed storage/lipid transfer protein family protein	CsaV3_5G017280	11.1233	4.61667	220.333	89	-1.30966	4.30043e-17	down
Lipoxygenase	CsaV3_2G006370	0.5	2.13667	29.3333	120.667	2.0424	5.86329e-17	up
BON1-associated protein 2-like	CsaV3_3G009160	4.82333	14.85	56.6667	169.667	1.58071	6.31257e-17	up
Cysteine proteinase inhibitor	CsaV3_5G014820	2.05	8.39667	31.3333	124.667	1.99072	7.35804e-17	up
zinc transporter 1	CsaV3_7G023030	3.67333	1.41	194	72	-1.42681	8.30697e-17	down
hippocampus abundant transcript 1 protein-like	CsaV3_2G024450	9.84333	4.59	276.333	125.333	-1.14145	8.9642e-17	down
splicing factor, proline- and glutamine-rich-like	CsaV3_3G045970	6.16	12.9033	159.333	325.667	1.02775	1.04413e-16	up
S12-like, 30S ribosomal protein S12 subfamily protein	CsaV3_UNG210040	11.63	24.7233	154	318.333	1.04585	1.28417e-16	up
Glutathione s-transferase, putative	CsaV3_3G009990	5.07333	11.4133	123.667	270.667	1.128	1.47222e-16	up
SPX domain-containing protein	CsaV3_1G030190	2.38	6.57667	72.3333	193.333	1.4191	1.50499e-16	up
protein kinase family protein	CsaV3_3G044190	5.04667	12.9367	86	215	1.31796	1.59983e-16	up
Peroxidase	CsaV3_6G043090	1.60667	5.33	47.6667	154.333	1.69045	1.63279e-16	up
protein NSP-INTERACTING KINASE 2-like	CsaV3_5G018890	6.62667	3.06667	255	114.667	-1.15408	1.81195e-16	down
Rac-like GTP-binding protein	CsaV3_6G050550	6	2.18333	172	61	-1.49759	2.05928e-16	down
SOUL heme-binding protein	CsaV3_1G031110	1.18667	3.51333	58.3333	168	1.52471	3.1836e-16	up
RING-H2 finger protein ATL78-like	CsaV3_2G018100	2.97	0.263333	69	6	-3.52131	4.76752e-16	down
Chlorophyll a-b binding protein, chloroplastic	CsaV3_3G005950	4.92333	1.61667	149	47.3333	-1.65194	5.11878e-16	down
glutelin type-A 2-like	CsaV3_3G019070	1.03	3.6	38.6667	131.333	1.76083	5.13538e-16	up
Protease inhibitor protein	CsaV3_3G012440	3.04	11.1967	36.6667	132	1.84504	5.32784e-16	up
Transmembrane protein, putative	CsaV3_6G032200	0.726667	3.54333	20.6667	98.3333	2.24544	9.72031e-16	up
DUF668 family protein	CsaV3_2G029580	1.69667	3.98667	103	235.333	1.18969	1.20124e-15	up
14 kDa proline-rich protein DC2.15-like	CsaV3_5G004070	4.02667	10.1	86.3333	210	1.28314	1.51207e-15	up
--	novel.587	1.50333	3.76333	86.3333	209.667	1.27995	1.61392e-15	up
Mechanosensitive ion channel protein	CsaV3_1G040800	0.606667	2.16333	39	136.667	1.7996	1.87572e-15	up
Unknown protein	CsaV3_2G032980	37.6067	15.2367	239.667	94.6667	-1.34475	1.9516e-15	down
WEB family protein At3g51220	CsaV3_6G047080	5.58333	1.63333	126.667	36	-1.81779	2.35332e-15	down
Unknown protein	CsaV3_3G031560	18.8267	6.57	151.333	51.3333	-1.56251	2.84215e-15	down
Lactoylglutathione lyase	CsaV3_1G010700	1.61667	3.35333	150.333	302.333	1.00694	2.88804e-15	up
Photosystem I reaction center subunit IV	CsaV3_2G010090	7.45333	3.11667	237.667	96.6667	-1.29862	3.39952e-15	down
Beta-galactosidase	CsaV3_3G045500	3.81	1.88	286	136.667	-1.06397	3.44457e-15	down
Glutathione S-transferase	CsaV3_4G025760	1.89333	7.14	30.6667	112.667	1.87389	3.9276e-15	up
Sulfite exporter TauE/SafE family protein	CsaV3_3G047440	3.32	6.92667	173.333	352.333	1.02015	4.04752e-15	up
MYB family protein	CsaV3_1G005480	7.37667	3.37333	232.667	103.333	-1.17247	4.81093e-15	down
WRKY protein	CsaV3_1G033110	1.10333	3.73333	39.3333	130.333	1.72362	5.88846e-15	up
NADH-ubiquinone reductase complex 1 MLRQ subunit	CsaV3_4G010160	1.11667	6.22667	15.3333	82.6667	2.43205	5.89197e-15	up
Transcription elongation factor	CsaV3_3G032870	27.8667	13.8033	285.333	137.333	-1.05614	8.12619e-15	down
Auxin transporter-like protein	CsaV3_5G023170	9.42667	4.64333	271.667	130.333	-1.06302	8.47515e-15	down
Unknown protein	CsaV3_3G016090	1.99	6.98333	38	129	1.76261	8.52896e-15	up
Chlorophyll a-b binding protein, chloroplastic	CsaV3_5G025740	4.94	1.72333	147	49.6667	-1.56527	8.59093e-15	down
Unknown protein	CsaV3_7G025010	26.0933	8.47667	138	43.3333	-1.66879	1.27541e-14	down
WRKY transcription factor 55	CsaV3_5G011070	2.01333	6.69667	38	122.667	1.69036	1.77575e-14	up
isoprenylcysteine alpha-carbonyl methylesterase ICME-like	CsaV3_6G018900	4.37667	10.0533	119.667	265.667	1.15422	1.93273e-14	up
rust resistance kinase Lr10-like	CsaV3_3G047030	0.396667	2.12333	16.3333	84.3333	2.37069	2.30136e-14	up
Cytochrome P450 protein	CsaV3_6G046880	2.67667	0.813333	116.333	34.3333	-1.7614	2.5419e-14	down
protein NUCLEAR FUSION DEFECTIVE 4-like	CsaV3_3G036090	3.84333	8.35333	116.667	246.667	1.07838	3.03361e-14	up
Cytochrome P450	CsaV3_5G030310	6.15333	3.11333	274.333	135	-1.02454	3.52285e-14	down
--	novel.236	5.34	12.68	98.3333	228	1.20822	3.9035e-14	up
Receptor-like kinase, putative	CsaV3_1G006780	0.263333	2.81	6	61.6667	3.3592	4.11422e-14	up
nicotianamine synthase-like	CsaV3_1G031480	0.21	2.17333	6	60.6667	3.33897	4.28575e-14	up
Homeobox protein knotted-1, putative	CsaV3_6G048730	7.58	3.3	189.667	80.3333	-1.24062	4.42745e-14	down
subtilisin-like protease SBT1.1	CsaV3_5G013680	1.5	0.313333	86	17.3333	-2.30577	4.63224e-14	down
expansin-like A3	CsaV3_7G001490	2.37333	6.58	61	163	1.42189	4.65259e-14	up
Peroxidase	CsaV3_2G016300	0.313333	2.22	9.66667	67	2.7912	5.50988e-14	up
Trypsin inhibitor 1	CsaV3_4G000290	2.50333	9.79667	28.3333	107	1.91916	6.00648e-14	up
Pectinesterase inhibitor	CsaV3_6G006700	11.5867	5.80333	260.333	127	-1.039	6.20178e-14	down
vinorine synthase-like	CsaV3_2G025200	1.45333	4.61667	40.3333	125.333	1.63143	6.57216e-14	up
Cytochrome P450	CsaV3_6G004090	6.93	3.30667	227.667	105.667	-1.10972	6.57241e-14	down
Chaperonin-like	CsaV3_4G024270	2.99667	9.43333	41	125.667	1.61304	6.89308e-14	up
arp2/3 complex-activating protein rickA	CsaV3_1G013310	9.02333	4.64667	290.333	145	-1.00042	6.89325e-14	down
protein YLS9-like	CsaV3_3G037850	1.02333	5.41	15.3333	78.3333	2.35614	7.58364e-14	up
Pyrophosphate--fructose 6-phosphate 1-phosphotransferase	CsaV3_1G046070	4.64333	2.04667	214.333	92	-1.22239	7.64589e-14	down
WAT1-related protein	CsaV3_1G015750	1.36667	4.25667	43.6667	131	1.58777	9.38587e-14	up
Pollen Ole e 1 allergen/extensin	CsaV3_3G014770	4.42	1.09667	91	22	-2.0489	1.11537e-13	down
Core-2/I-branching beta-1,6-N-acetylglucosaminyltransferase family protein	CsaV3_1G003970	0.383333	1.55667	24.3333	95.3333	1.97311	1.55985e-13	up
heavy metal-associated isoprenylated plant protein 3	CsaV3_3G010100	1	4.94667	16.6667	80.6667	2.27118	1.70151e-13	up
O-methyltransferase, putative	CsaV3_7G001380	6.11667	2.79333	203	90.3333	-1.17154	1.77178e-13	down
Calcium ion-binding protein	CsaV3_6G009730	2.06333	0.933333	202.667	89.6667	-1.1807	1.82657e-13	down
protein IQ-DOMAIN 1-like	CsaV3_4G008410	8.96333	4.55667	252	124.333	-1.01948	2.04478e-13	down
protein kinase family protein	CsaV3_3G044160	0.643333	2.07333	41.3333	129	1.64083	2.04478e-13	up
Transient receptor potential cation channel subfamily M member like	CsaV3_3G038530	10.45	4.20333	177.333	69	-1.35754	2.44488e-13	down
glycerol-3-phosphate acyltransferase 3	CsaV3_7G030150	3.03333	6.57333	122.333	257.667	1.07362	3.30161e-13	up
Unknown protein	CsaV3_2G035370	23.3433	6.28667	95.3333	25	-1.93485	3.35351e-13	down
--	novel.245	0.103333	1.81667	3.33333	54.3333	4.02784	3.63693e-13	up
Endoglucanase	CsaV3_5G039790	4.15333	1.77667	174.333	72.3333	-1.26892	3.67859e-13	down
Unknown protein	CsaV3_6G044030	14.5433	6.23	175	73	-1.26371	3.7013e-13	down
Unknown protein	CsaV3_7G030130	10.66	26.84	68.3333	167	1.28885	4.05108e-13	up
Unknown protein	CsaV3_1G042510	44.7267	21.0467	219.667	101	-1.12714	5.33564e-13	down
--	novel.403	1.67333	0.48	98.3333	27.3333	-1.85063	5.35452e-13	down
glycolipid transfer protein 3-like	CsaV3_6G030920	8.82333	18.66	124	255.333	1.03923	5.71534e-13	up
Reticuline oxidase, putative	CsaV3_6G052560	1.66333	4.24667	64.3333	160	1.31175	6.12009e-13	up
Abscisic acid 8'-hydroxylase	CsaV3_7G008610	2.64667	0.87	113.667	36.3333	-1.64822	6.34176e-13	down
Unknown protein	CsaV3_4G025960	22.3467	9.87	180	77.3333	-1.22126	6.58307e-13	down
Heavy metal-associated isoprenylated plant protein	CsaV3_2G006610	8.5	4.30667	244.333	120.333	-1.02294	6.88731e-13	down
Cytokinin dehydrogenase	CsaV3_4G036030	2.24	5.14	87.6667	195	1.15383	8.08864e-13	up
protein SIEVE ELEMENT OCCLUSION B-like	CsaV3_2G013140	3.01333	1.23333	155.333	61.6667	-1.33289	8.64682e-13	down
O-glucosyltransferase rumi homolog	CsaV3_6G000440	1.03667	3.27333	39.3333	119.667	1.60892	8.83569e-13	up
Unknown protein	CsaV3_UNG022130	35.8067	91.56	781.667	1940.33	1.31305	9.33734e-13	up
Lipase	CsaV3_6G043290	0.42	1.92	18.3333	81.6667	2.15226	1.07704e-12	up
WAT1-related protein	CsaV3_2G007860	0.226667	1.44	10.6667	66	2.63139	1.0869e-12	up
Tyrosine decarboxylase	CsaV3_1G036910	0.536667	2.22333	21.3333	85.6667	2.0044	1.20678e-12	up
far-red elongated hypocotyl 1	CsaV3_4G025130	2.30667	5.78667	76.6667	187.333	1.28573	1.21875e-12	up
Beta xylosidase	CsaV3_6G022480	0.85	2.31667	53	140.667	1.40534	1.23523e-12	up
RING-H2 finger protein	CsaV3_6G041160	1.31	4.63333	28.6667	99.3333	1.78783	1.45968e-12	up
--	novel.511	2.68667	5.76	108.333	225.667	1.05738	1.4763e-12	up
--	novel.270	0.993333	4.74	18	83.3333	2.21449	1.5912e-12	up
tRNA isopentenyltransferase	CsaV3_3G013770	2.66333	0.973333	124.333	44	-1.49904	1.88299e-12	down
myb-related protein Myb4-like	CsaV3_3G012100	3.33	7.32333	101.667	218	1.09707	2.10417e-12	up
Cytochrome P450	CsaV3_6G043650	1.03	2.93	46.3333	129.333	1.47631	2.25834e-12	up
Fructose-bisphosphate aldolase	CsaV3_7G021470	2.87	7.31667	65.6667	163.333	1.30973	2.72574e-12	up
transcription factor bHLH131-like	CsaV3_6G045070	0.17	1.89	5	54	3.4259	2.89507e-12	up
Unknown protein	CsaV3_6G007260	5.41333	2.46333	180.333	80	-1.17654	3.5169e-12	down
Protein kinase	CsaV3_7G034790	2.36	1.07	178.333	78.3333	-1.18638	3.62143e-12	down
Chlorophyll a-b binding protein, chloroplastic	CsaV3_1G043710	7.86667	3.12667	137.667	53.3333	-1.37108	4.56454e-12	down
GDSL esterase/lipase 1-like	CsaV3_3G030920	1.06	3.88	27	97	1.83729	4.94483e-12	up
Unknown protein	CsaV3_4G000350	3.78	10.4	50.3333	134.333	1.41703	5.94776e-12	up
Tubulin-tyrosine ligase	CsaV3_7G002100	2.14	5.96667	49	132	1.432	6.40462e-12	up
Serine/threonine-protein kinase bri1	CsaV3_5G005030	0.25	1.16	17	76	2.15826	6.46866e-12	up
Calcium-binding EF-hand family protein, putative	CsaV3_2G027850	0.66	3.52333	12.6667	65.6667	2.37359	8.57341e-12	up
WRKY protein	CsaV3_3G018790	0.293333	1.62	11.6667	63.6667	2.44265	9.36228e-12	up
Unknown protein	CsaV3_3G016060	0.763333	5.79	7.66667	57.3333	2.89891	9.84077e-12	up
Laccase	CsaV3_1G012920	3.37	1.44667	153.333	63.6667	-1.2668	1.04482e-11	down
Unknown protein	CsaV3_7G000500	27.9067	12.07	159	67	-1.2496	1.07698e-11	down
transcription factor bHLH68-like isoform X2	CsaV3_3G024830	13.9033	5.40667	135.667	51	-1.40827	1.1824e-11	down
glucuronoxylan 4-O-methyltransferase 1	CsaV3_1G007810	5.33333	2.25	165	67.6667	-1.28798	1.2622e-11	down
LOW QUALITY PROTEIN: protein AIG1-like	CsaV3_3G033650	5.99333	2.56	159.333	66.3333	-1.26783	1.41175e-11	down
Aspartic acid proteinase inhibitor	CsaV3_7G013910	0.643333	4.3	9	58.3333	2.69068	1.45214e-11	up
Exostosin family protein	CsaV3_1G013130	1.39333	3.48	69.6667	169.333	1.27851	1.47638e-11	up
Microtubule associated protein (Ase1)	CsaV3_4G035810	14.4767	6.00667	145.333	58.6667	-1.31068	1.47699e-11	down
protein NRT1/ PTR FAMILY 6.3-like	CsaV3_5G004050	0.586667	2.03	27.3333	91.6667	1.74472	1.58428e-11	up
WRKY transcription factor, putative	CsaV3_1G002180	2.52333	5.36333	105.667	219.667	1.05001	1.64582e-11	up
Golgin, RAB6-interacting	CsaV3_1G014610	3.37333	1.18667	111	38	-1.54754	1.65673e-11	down
Unknown protein	CsaV3_4G011980	80.4167	39.0733	199.333	94	-1.08395	1.78179e-11	down
Unknown protein	CsaV3_1G034290	23.1333	8.46	120	42.6667	-1.49316	1.94092e-11	down
E3 ubiquitin-protein ligase	CsaV3_7G023870	2.73	0.996667	125	44.3333	-1.49658	2.05748e-11	down
Transcription factor like	CsaV3_3G039040	0.26	1.30667	13.3333	65.3333	2.28994	2.08107e-11	up
Unknown protein	CsaV3_5G025880	4.15	10.4267	62	151.333	1.28645	2.36991e-11	up
oxidative stress 3	CsaV3_2G030660	7.15667	16.94	73.6667	168.667	1.19714	2.37168e-11	up
Blue copper protein	CsaV3_1G030390	3.09333	8.32333	48.3333	126.667	1.38817	2.4583e-11	up
probably inactive leucine-rich repeat receptor-like protein kinase At2g25790	CsaV3_3G048500	1.59	0.583333	115	41	-1.48724	2.58373e-11	down
--	novel.387	4.23	1.74	150	60	-1.32371	2.85938e-11	down
--	novel.565	6.90333	3.42	215.667	104.333	-1.05353	2.86616e-11	down
cucumisin-like	CsaV3_5G008500	0.313333	1.36667	17	72	2.0804	3.18738e-11	up
cyclic nucleotide-gated ion channel 1-like	CsaV3_3G028030	0.81	6.63333	6.33333	50	2.98574	4.15335e-11	up
Germin-like protein 1	CsaV3_6G052460	1.60333	5.26	30.3333	96.6667	1.67048	4.47334e-11	up
protein SRC2-like	CsaV3_2G006570	3.12333	9.29333	37.3333	107.667	1.52725	4.83086e-11	up
Glycine--tRNA ligase beta subunit	CsaV3_5G001430	42.6267	18.2267	149.667	62.3333	-1.26704	5.08512e-11	down
Unknown protein	CsaV3_4G014610	5.3	1.43667	77.3333	20.3333	-1.9275	5.71994e-11	down
Unknown protein	CsaV3_6G042300	0.203333	1.88	5.33333	47.3333	3.15147	6.45205e-11	up
Unknown protein	CsaV3_7G007010	18.1733	7.58667	142.333	57.3333	-1.30724	6.95254e-11	down
Myosin heavy chain-related protein, putative	CsaV3_5G002990	1.53667	0.743333	183.667	86.3333	-1.08999	7.04996e-11	down
protein STRICTOSIDINE SYNTHASE-LIKE 10-like	CsaV3_5G020010	6.08	3.06	195.667	95.6667	-1.03415	7.47935e-11	down
Protein o-linked-mannose beta-1,4-n-acetylglucosaminyltransferase 2	CsaV3_3G004940	0.403333	1.16	39.6667	110.667	1.4785	7.56172e-11	up
protein IQ-DOMAIN 14	CsaV3_3G012950	1.97667	4.47333	78.6667	172.667	1.13572	8.41971e-11	up
DNA-3-methyladenine glycosylase 1	CsaV3_5G033540	4.08667	1.67333	129.667	51.3333	-1.33428	8.97892e-11	down
hyoscyamine 6-dioxygenase-like	CsaV3_7G027450	0.556667	2.42667	16.6667	72	2.10131	9.88735e-11	up
UBN2_3 domain-containing protein	CsaV3_1G010460	0.776667	3.28333	17.6667	72	2.03054	1.01523e-10	up
RING-type E3 ubiquitin transferase	CsaV3_2G019420	2.08667	0.88	133.333	54.6667	-1.28947	1.20108e-10	down
protein SHORT-ROOT-like	CsaV3_6G006840	3.51333	1.45667	136	55	-1.30854	1.24634e-10	down
23 kDa jasmonate-induced protein-like	CsaV3_1G044030	0.276667	2.17333	6.33333	49.3333	2.95827	1.53481e-10	up
Receptor-like kinase	CsaV3_1G011660	1.37333	3.01	82.3333	175.667	1.09061	1.78287e-10	up
Chlorophyll a-b binding protein, chloroplastic	CsaV3_1G002410	4.14667	1.91333	159	71.6667	-1.15451	1.86646e-10	down
Magnesium-chelatase subunit H	CsaV3_4G011730	1.23667	0.53	133.667	55.6667	-1.26333	1.86851e-10	down
Cytochrome p450	CsaV3_5G004650	3.15333	6.57	96.3333	195	1.01713	2.02334e-10	up
Unknown protein	CsaV3_5G015720	3.24667	7.27667	77.3333	169.333	1.12608	2.50139e-10	up
Actin cytoskeleton-regulatory complex protein pan1, putative isoform 1	CsaV3_4G033280	1.62	3.32667	97.6667	196	1.00074	2.64189e-10	up
Unknown protein	CsaV3_2G006880	6.60333	18.5933	41.6667	113.333	1.44622	2.79685e-10	up
Transposase, Ptta/En/Spm	CsaV3_6G018640	3.98667	10.7067	49.3333	129.333	1.38478	3.08249e-10	up
Kinesin-like protein	CsaV3_3G039730	0.59	1.38333	65.3333	148.333	1.18425	3.32922e-10	up
Sugar transporter, putative	CsaV3_1G045740	2.11	0.873333	128.667	52	-1.31021	3.35756e-10	down
Pectinesterase	CsaV3_4G007260	1.84	0.366667	59	11.6667	-2.34849	3.55407e-10	down
Aldo/keto reductase	CsaV3_4G003990	0.436667	1.97	14	62	2.14288	3.63909e-10	up
glycosyltransferase family 92 protein RCOM_0530710-like	CsaV3_6G001280	1.44667	3.34333	69	156	1.17114	3.93273e-10	up
TMV resistance protein N-like isoform X1	CsaV3_2G005060	0.0566667	0.62	3.66667	41.3333	3.49686	4.53061e-10	up
Magnesium transporter MRS2-like protein	CsaV3_4G022020	0.273333	1.66667	9.33333	56	2.57506	4.60935e-10	up
ribonuclease 2-like	CsaV3_4G009480	3.01333	6.64333	78	168	1.10103	5.03043e-10	up
Unknown protein	CsaV3_4G007840	20.97	44.25	113.333	231.333	1.03248	5.79382e-10	up
GDSL esterase/lipase At5g03610-like	CsaV3_6G040580	1.08	2.98333	46.6667	125.667	1.4248	6.30974e-10	up
Cysteine proteinase inhibitor	CsaV3_5G025580	1.02	5.50667	10	52.6667	2.39565	6.46532e-10	up
Pleiotropic drug resistance protein	CsaV3_6G014800	0.1	0.563333	10.3333	54.3333	2.40267	7.18212e-10	up
lysine histidine transporter-like 8	CsaV3_7G001470	0.19	1.14667	8.33333	49.3333	2.56747	7.64863e-10	up
auxin-responsive protein SAUR21-like	CsaV3_7G000720	3.63667	0.933333	65.3333	16.3333	-2.00528	7.68183e-10	down
Syringolide-induced protein 14-1-1	CsaV3_3G046130	3.53	9.11	47.3333	119.667	1.33135	7.78184e-10	up
glucose-6-phosphate/phosphate translocator 2, chloroplastic	CsaV3_6G049170	1.56	3.64667	61.6667	140	1.18228	7.80138e-10	up
Unknown protein	CsaV3_5G004980	25.4233	10.8567	136	56.6667	-1.2685	8.07201e-10	down
Unknown protein	CsaV3_6G045080	2.80667	9.87	22.3333	76	1.76856	8.65598e-10	up
endochitinase-like	CsaV3_6G047760	0.56	1.95	24.6667	84.6667	1.76822	9.03422e-10	up
Unknown protein	CsaV3_6G018650	17.8367	42.4467	57	132	1.20928	9.54399e-10	up
protein MIZU-KUSSEI 1	CsaV3_3G040720	0.523333	3.31333	7.66667	47.3333	2.62602	9.70501e-10	up
Unknown protein	CsaV3_4G029270	0.186667	1.49333	5.66667	43.3333	2.93653	9.93232e-10	up
Laccase	CsaV3_6G001630	2.15333	0.763333	95.3333	32.6667	-1.54623	1.03157e-09	down
Hfr-2-like protein	CsaV3_6G008840	2.86333	1.24	136.333	57.3333	-1.25018	1.13925e-09	down
Lysine-specific demethylase	CsaV3_6G036580	1.07	0.48	139	60.3333	-1.20302	1.18735e-09	down
Receptor-like protein kinase, putative	CsaV3_2G035490	2.31	1.07333	144.333	65.3333	-1.14636	1.19598e-09	down
BON1-associated protein 2-like	CsaV3_3G009180	0.416667	2.96667	6.33333	44.3333	2.80314	1.19798e-09	up
Unknown protein	CsaV3_4G003920	1.32	5.83	13.6667	59	2.10657	1.26526e-09	up
Flowering-promoting factor 1-like protein	CsaV3_3G046970	2.39667	5.70333	61.3333	140.667	1.20302	1.39366e-09	up
2-oxoglutarate-dependent dioxygenase	CsaV3_4G000540	4.20333	8.94333	84.6667	175.667	1.04907	1.40602e-09	up
cold and drought-regulated protein CORA-like	CsaV3_4G032970	0.406667	2.23333	9.66667	51.3333	2.40938	1.43502e-09	up
Aquaporin	CsaV3_6G036400	5.07667	1.75333	90.3333	30.3333	-1.57457	1.49097e-09	down
Unknown protein	CsaV3_6G003750	20.3567	9.53667	151.667	69.3333	-1.13473	1.54764e-09	down
Unknown protein	CsaV3_1G001010	3.87333	11.4	32.3333	92.3333	1.51287	1.79713e-09	up
short-chain dehydrogenase TIC 32, chloroplastic-like	CsaV3_5G002010	1.25333	3.27333	42.6667	108.333	1.34315	1.88839e-09	up
AP2-like ethylene-responsive transcription factor At1g79700	CsaV3_6G036320	1.05333	4.85	12.6667	57	2.16707	1.98725e-09	up
Protein of Unknown Function (DUF239)	CsaV3_1G045050	3.04333	1.41333	139	62.6667	-1.14932	2.25913e-09	down
TIR-NBS-LRR-AAA+ATPase class resistance protein	CsaV3_2G005030	0.396667	1.48667	19	69.3333	1.86266	2.66447e-09	up
NAC domain-containing protein 83-like	CsaV3_1G000260	1.56	0.37	60.6667	14	-2.12383	2.86136e-09	down
UPF0481 protein At3g47200-like	CsaV3_6G007650	4.70667	2.41	171	85	-1.00901	3.03456e-09	down
Unknown protein	CsaV3_7G007750	0	1.47	0	36.3333	7.62258	3.17449e-09	up
NDR1/HIN1-like protein 12	CsaV3_1G015180	8.12667	3.04	95.3333	34.6667	-1.46031	3.19886e-09	down
--	novel.161	6.18333	2.34333	116.667	43.3333	-1.44028	3.31393e-09	down
Nuclear transport factor 2 (NTF2) family protein	CsaV3_5G035250	1.1	2.96667	37.6667	99	1.39134	3.65651e-09	up
Unknown protein	CsaV3_2G009840	11.02	4.80333	136.667	57.3333	-1.24505	3.73589e-09	down
Unknown protein	CsaV3_1G002090	13.4767	3.54667	61.3333	15.6667	-1.96857	3.91557e-09	down
fasciclin-like arabinogalactan protein 7	CsaV3_2G034240	6.79667	3.17333	145	65.6667	-1.1434	4.00166e-09	down
Root cap/late embryogenesis-like protein	CsaV3_1G014650	0.18	1.25667	6.33333	42.6667	2.75323	4.17469e-09	up
Unknown protein	CsaV3_1G045280	11.6633	4.74333	109.333	43	-1.34282	4.25695e-09	down
RING zinc finger protein	CsaV3_3G013730	4.74	2.11333	126	54.3333	-1.20995	4.76237e-09	down
--	novel.381	2.24	5.49667	51.6667	123	1.25073	5.31212e-09	up
Inositol-1,4,5-trisphosphate 5-phosphatase	CsaV3_3G022950	0.51	1.73333	21.6667	72	1.7306	6.04402e-09	up
Vacuolar cation/proton exchanger	CsaV3_3G033810	0.733333	2.67	20.6667	73.6667	1.82636	6.27842e-09	up
3-oxo-5-alpha-steroid 4-dehydrogenase	CsaV3_5G035100	2.27	4.86667	73	153	1.0616	6.745e-09	up
3-ketoacyl-CoA synthase	CsaV3_4G036210	3.86	1.96	164	81.3333	-1.01761	6.8024e-09	down
Unknown protein	CsaV3_3G023560	39.9367	16.5833	131.667	53.6667	-1.30703	7.24939e-09	down
Bromodomain containing protein	CsaV3_1G011880	0.913333	2.28333	47.3333	114	1.27086	7.49582e-09	up
Subtilisin-like protease	CsaV3_5G013690	0.736667	0.143333	46.3333	8.66667	-2.41568	7.72825e-09	down
Thioredoxin	CsaV3_6G046770	10.8167	5.42667	155	75.6667	-1.03663	7.9285e-09	down
cation/H(+) antiporter 15-like	CsaV3_1G004730	0.946667	2.29	53	123.667	1.22692	8.29972e-09	up
14 kDa proline-rich protein DC2.15-like	CsaV3_5G004080	0.61	5.52333	4.33333	38	3.13435	8.29972e-09	up
Acetate kinase	CsaV3_4G010470	5.45333	11.34	80	161.667	1.01418	8.30107e-09	up
UPF0496 protein isoform X1	CsaV3_5G004740	3.02	0.986667	80.3333	25.3333	-1.66281	8.61746e-09	down
Cytoplasmic FMR1-interacting protein	CsaV3_1G040370	6.18333	2.90667	134.333	61.3333	-1.13188	9.04659e-09	down
cytokinin dehydrogenase 3-like	CsaV3_2G001450	0.57	2.06	20.3333	71.3333	1.80921	9.27736e-09	up
Glutathione S-transferase	CsaV3_4G025690	5.24	11.16	73.3333	152.667	1.05309	1.01361e-08	up
Trichome birefringence-like family	CsaV3_4G008340	3.31	1.27	91.3333	34	-1.42635	1.02028e-08	down
--	novel.117	0.816667	2.26667	35.3333	94.6667	1.42497	1.05179e-08	up
Unknown protein	CsaV3_6G022140	15.2533	5.00667	73.3333	23.3333	-1.65123	1.05985e-08	down
gibberellin 2-beta-dioxygenase 2	CsaV3_3G026530	0.306667	1.73	8	44	2.458	1.18887e-08	up
Csc1-like protein	CsaV3_5G036560	1.82333	0.74	105.333	41.3333	-1.34528	1.19077e-08	down
--	novel.280	3.79	8.30667	74.3333	159	1.09292	1.22457e-08	up
transcription factor bHLH36-like	CsaV3_3G016570	5.65333	14.4567	41.3333	103.333	1.31656	1.23953e-08	up
F-box protein PP2	CsaV3_3G011100	3.06333	6.74333	65	140	1.10125	1.33756e-08	up
Receptor-like kinase	CsaV3_1G006770	0.103333	2.96	1.33333	36.3333	4.76242	1.43274e-08	up
vinorine synthase-like	CsaV3_5G030590	0.283333	1.46667	9.33333	48	2.35122	1.44289e-08	up
Carbonic anhydrase	CsaV3_3G042440	0.876667	3.17	19.3333	67.3333	1.80439	1.63229e-08	up
photosystem I reaction center subunit VI, chloroplastic	CsaV3_3G025000	3.82	1.90667	149.667	72.3333	-1.04776	1.71513e-08	down
Acetyltransferase (GNAT) domain protein	CsaV3_1G039640	1.21	2.82333	54	122	1.17818	1.80862e-08	up
Protein DETOXIFICATION	CsaV3_1G004170	2.50667	6.65667	36	92.6667	1.36432	2.09679e-08	up
Delta-hexatoxin-Mg1a like	CsaV3_6G049140	9.84667	4.33333	109	46.6667	-1.22533	2.10843e-08	down
Peroxidase	CsaV3_4G023670	0.653333	2.17333	21	68	1.69323	2.19876e-08	up
Calcium-binding EF hand protein	CsaV3_1G045460	3.81333	1.70333	114	49.3333	-1.20769	2.1989e-08	down
Ileal sodium/bile acid cotransporter, putative	CsaV3_5G018790	0.653333	1.56333	49	114	1.21478	2.29929e-08	up
S-adenosyl-L-methionine-dependent methyltransferases superfamily protein	CsaV3_6G046810	0.36	1.17	23	72	1.64819	2.34372e-08	up
Glucan endo-1,3-beta-glucosidase	CsaV3_1G015360	2.81667	1.31	123.333	55.6667	-1.1479	2.42014e-08	down
--	novel.151	2.82333	0.843333	76	22.3333	-1.7755	2.43051e-08	down
Unknown protein	CsaV3_6G049890	8.74	19.8433	59.6667	130.667	1.13534	2.48706e-08	up
Unknown protein	CsaV3_4G031070	30.79	15.8467	163.333	81.6667	-1.00082	2.7115e-08	down
Disease resistance protein	CsaV3_3G015800	0.173333	0.516667	26.3333	77.6667	1.55373	2.79651e-08	up
ZCF37, putative	CsaV3_4G035060	2.29	5.33	51	115.667	1.17798	2.88438e-08	up
Unknown protein	CsaV3_1G034380	12.81	4.13	68.3333	21.3333	-1.67671	3.00344e-08	down
Unknown protein	CsaV3_3G022740	8.85667	2.63	62	18	-1.78952	3.3499e-08	down
endo-1,4-beta-xylanase-like	CsaV3_7G007800	0.54	1.81333	20.3333	66	1.69895	3.60478e-08	up
O-fucosyltransferase	CsaV3_1G033220	0.773333	0.26	72	23.3333	-1.62421	3.82576e-08	down
--	novel.572	1.43333	4.91667	20.6667	69.3333	1.73779	3.94558e-08	up
Lipid transfer protein	CsaV3_7G018810	5.50333	13.9833	40	99.3333	1.30688	3.99285e-08	up
Unknown protein	CsaV3_5G006940	13.3733	3.73667	66	18	-1.88361	4.14933e-08	down
DUF4228 domain-containing protein	CsaV3_3G005050	9.32	20.48	61.3333	131	1.09414	4.33945e-08	up
transcriptional regulator ATRX homolog isoform X1	CsaV3_1G036240	1.84	0.833333	124	54.6667	-1.18313	4.36915e-08	down
Phosphoenolpyruvate/phosphate translocator chloroplastic-like	CsaV3_5G027270	1.28	2.92333	53.3333	119	1.153	4.39066e-08	up
expansin-like A1	CsaV3_7G001520	0.01	1.45333	0.333333	46.3333	7.01107	4.44322e-08	up
Ribulose bisphosphate carboxylase/oxygenase activase	CsaV3_6G001300	3.51	1.78667	144.667	71.3333	-1.02008	4.70148e-08	down
--	novel.231	10.61	5.30333	163.333	80	-1.03842	4.78069e-08	down
Unknown protein	CsaV3_6G037330	9.65333	2.36667	50.6667	12	-2.07597	5.15667e-08	down
indole-3-acetic acid-amido synthetase GH3.17-like	CsaV3_4G002130	0.746667	1.93667	37.6667	94.3333	1.32722	5.24824e-08	up
RING-H2 finger protein ATL52	CsaV3_3G010590	2.17	1.02333	119.667	54.6667	-1.12878	5.25091e-08	down
Unknown protein	CsaV3_4G029730	17.13	6.13333	75.6667	26.3333	-1.5238	5.28022e-08	down
Unknown protein	CsaV3_3G018820	4.68	13.2933	29	80.3333	1.46623	6.42634e-08	up
COBRA-like protein	CsaV3_4G010170	1.54	0.526667	68.6667	22.6667	-1.59876	7.23851e-08	down
Thyroid adenoma-associated-like protein	CsaV3_3G041540	1.7	0.77	108.667	48	-1.18121	7.29066e-08	down
Clathrin assembly protein AP180	CsaV3_5G012940	0.35	1.64667	10	45.6667	2.19	7.68261e-08	up
Glutamyl-tRNA(Gln) amidotransferase subunit A	CsaV3_1G039030	1.25	3.02333	45	106.333	1.23506	7.72227e-08	up
Carbohydrate-responsive element-binding protein	CsaV3_1G006570	0.286667	1.37667	10.6667	49	2.21215	8.35626e-08	up
Pectinesterase	CsaV3_3G036380	3.92333	1.75333	102.667	44.6667	-1.20337	9.47347e-08	down
Oxidoreductase, short chain dehydrogenase/reductase family	CsaV3_5G015620	2.22333	4.79	61.3333	128.333	1.06328	9.82736e-08	up
Root cap/late embryogenesis-like protein	CsaV3_3G044440	0.66	0.25	79.3333	29.3333	-1.43896	1.05264e-07	down
Kunitz-type trypsin inhibitor	CsaV3_2G005020	1.11667	3.29333	26.3333	74.6667	1.50836	1.06139e-07	up
transcription factor MYB1R1	CsaV3_4G004280	0.976667	2.65	32	84	1.39406	1.10252e-07	up
Receptor-like kinase	CsaV3_3G016940	0.776667	0.273333	73.6667	25	-1.55521	1.10286e-07	down
F-box protein	CsaV3_6G048890	0.58	2.24667	14.3333	54.6667	1.92094	1.13934e-07	up
Unknown protein	CsaV3_7G021610	26.11	12.5033	121.667	56.3333	-1.10761	1.14948e-07	down
serine/threonine-protein kinase SRK2G-like isoform X1	CsaV3_4G030080	0.33	1.21	18.3333	65.3333	1.83061	1.16526e-07	up
Transcription factor	CsaV3_6G014370	0.15	1.62333	3	31	3.36858	1.21608e-07	up
--	novel.618	0.123333	1.19667	3.33333	31	3.21808	1.30193e-07	up
Callose synthase	CsaV3_2G018220	1.26333	0.466667	87.3333	31	-1.48479	1.34397e-07	down
HTH-type transcriptional regulator	CsaV3_2G016980	12.72	6.12667	134.667	63	-1.09631	1.36595e-07	down
Myosin-binding protein	CsaV3_1G008080	1.13	2.37	66	134.667	1.0267	1.45232e-07	up
protein ECERIFERUM 1-like	CsaV3_3G010310	0.58	1.59333	29	77.3333	1.41616	1.55637e-07	up
Protein kinase	CsaV3_4G006980	0.746667	1.99333	32	83	1.37349	1.71021e-07	up
E3 ubiquitin-protein ligase	CsaV3_3G000610	5.24333	1.34	47	11.6667	-2.01251	1.7791e-07	down
Phosphate carrier protein, mitochondrial	CsaV3_3G027690	0.456667	1.89333	12.3333	49	1.99235	1.7899e-07	up
N-acetyltransferase, putative	CsaV3_7G024750	0.923333	2.95667	21	65	1.63263	1.94685e-07	up
UDP-glycosyltransferase	CsaV3_1G035800	0.683333	1.47333	58	121.667	1.06644	1.96231e-07	up
14 kDa proline-rich protein DC2.15-like	CsaV3_5G004130	2.40333	8.19	17.3333	57.6667	1.72958	1.96773e-07	up
Aluminum-activated malate transporter	CsaV3_5G002280	0.446667	1.67	15	54	1.85358	1.97554e-07	up
MYB transcription factor	CsaV3_4G035370	1.55	3.71667	42.6667	100	1.22181	2.04407e-07	up
dynamin-like protein	CsaV3_6G007150	0.806667	1.97333	42	99.3333	1.24452	2.09122e-07	up
indole-3-acetic acid-induced protein ARG2-like	CsaV3_4G000880	0.136667	4.54667	1	32.6667	5.0244	2.22485e-07	up
--	novel.415	0.27	1.43667	9	46.6667	2.38481	2.28786e-07	up
Riboflavin biosynthesis protein ribBA	CsaV3_4G009580	0.41	1.50333	15	54	1.84247	2.39221e-07	up
Unknown protein	CsaV3_2G012800	13.2633	28.1733	59.3333	122.667	1.04577	2.45716e-07	up
Unknown protein	CsaV3_1G031000	0.07	1.59667	1.33333	29.6667	4.46428	2.46538e-07	up
Zinc finger, C3HC-like	CsaV3_1G006430	1.05333	0.363333	68.6667	23	-1.58127	2.54884e-07	down
Pathogenesis-related protein 1	CsaV3_7G007610	0.17	1.36333	4	31.6667	2.97771	2.66335e-07	up
Angiogenin-2 like	CsaV3_4G000130	1.21	2.83333	43.3333	98.3333	1.18277	3.0939e-07	up
Unknown protein	CsaV3_1G033500	1.53	4.67667	23.6667	70	1.5675	3.18804e-07	up
Glycosyl transferase	CsaV3_6G007710	2.59333	6.66	35.6667	89	1.31581	3.23494e-07	up
Lipoxygenase	CsaV3_2G005360	0.606667	1.53667	34.3333	85	1.30251	3.30816e-07	up
vam6/Vps39-like protein	CsaV3_4G005000	4.63	1.85	82.3333	32	-1.36381	3.51926e-07	down
Glutamate receptor	CsaV3_4G033300	0.0666667	0.516667	4.33333	32	2.88003	3.60035e-07	up
Calcium dependent protein kinase	CsaV3_6G038920	0.913333	2.00333	52.3333	111.333	1.08557	3.834e-07	up
Late embryogenesis abundant protein Lea5, putative	CsaV3_7G007950	3.66	1.35333	67.6667	24.3333	-1.47612	4.17096e-07	down
Patatin	CsaV3_2G017500	0.243333	1.30333	7.66667	39	2.35623	4.26871e-07	up
Glycosyltransferase	CsaV3_7G008420	0.71	1.93667	31.3333	83.3333	1.40957	4.58293e-07	up
C2 membrane targeting protein	CsaV3_UNG208540	3.35333	9.33	30	80	1.4239	4.99583e-07	up
Myb family transcription factor	CsaV3_4G026450	0.773333	2.28	22.3333	64.3333	1.52134	5.07912e-07	up
protein IQ-DOMAIN 1-like	CsaV3_5G000470	2.7	1.12667	88	35.6667	-1.3027	5.22936e-07	down
Unknown protein	CsaV3_1G017180	13.3267	5.23667	72.3333	27.6667	-1.38937	5.38395e-07	down
TIR-CC-NBS-AAA+ATPase class resistance protein	CsaV3_2G005050	0.33	0.966667	23	65.3333	1.50608	5.49455e-07	up
Receptor-like kinase	CsaV3_3G009740	2.03667	1.04333	122.667	61	-1.00727	5.53164e-07	down
proton pump-interactor 1-like	CsaV3_6G008110	0.536667	1.67	20.3333	61.3333	1.59286	5.72254e-07	up
Lipase	CsaV3_4G034400	0.0933333	0.84	3.66667	31	3.07878	5.88262e-07	up
Alcohol dehydrogenase, putative	CsaV3_5G001590	0.716667	2.08667	23	65.6667	1.51057	6.03177e-07	up
Protein of unknown function, DUF599	CsaV3_2G031190	2.41	5.90333	37.3333	89.3333	1.25373	6.66098e-07	up
Unknown protein	CsaV3_3G020020	22.1267	10.4333	101.667	46.6667	-1.1261	6.74636e-07	down
Unknown protein	CsaV3_7G002680	13.0867	6.44	114.333	54.6667	-1.06668	6.84546e-07	down
protein NUCLEAR FUSION DEFECTIVE 4	CsaV3_4G007010	33.2767	16.8	117	57.3333	-1.02943	6.95985e-07	down
Peroxidase	CsaV3_7G030400	0.0166667	1.52	0.333333	32	6.48007	7.03298e-07	up
Rhamnogalacturonate lyase family protein	CsaV3_2G030120	2.29	1.15	124	61	-1.03159	7.13493e-07	down
3-ketoacyl-CoA synthase	CsaV3_1G033910	1.90333	4.16	56.6667	120	1.083	7.25463e-07	up
polygalacturonase At1g48100	CsaV3_3G042590	1.12	2.36667	57.6667	119	1.04062	7.51794e-07	up
Unknown protein	CsaV3_6G015170	13.7533	6.27667	97.6667	43.3333	-1.17357	7.58772e-07	down
cannabidiolic acid synthase-like 1	CsaV3_1G037030	0.03	0.82	1	28	4.80762	7.63333e-07	up
Cytochrome P450, putative	CsaV3_3G044980	0.0466667	0.726667	1.66667	26.3333	3.99046	7.67799e-07	up
RING-H2 zinc finger protein RHA4a	CsaV3_5G001920	4.84333	1.72333	64	22.3333	-1.52789	7.72303e-07	down
receptor-like protein 12	CsaV3_5G005820	2.08	0.933333	95	41.6667	-1.19741	7.83607e-07	down
Beta-glucosidase	CsaV3_1G042490	1.01	2.36333	40	91	1.18288	7.86756e-07	up
11S seed storage globulin A	CsaV3_3G022250	3.21	1.52667	101.667	47	-1.11427	7.94715e-07	down
pyridine nucleotide-disulfide oxidoreductase domain-containing protein 2-like	CsaV3_4G005780	1.34667	2.87	58	120.667	1.05034	8.08136e-07	up
Pathogen-induced protein CuPi1	CsaV3_7G002980	5.68	2.45	87	36.6667	-1.25126	8.42579e-07	down
Calcium-transporting ATPase	CsaV3_5G020120	0.236667	0.666667	25.3333	69	1.4483	9.41913e-07	up
cytochrome P450 71A1-like	CsaV3_1G008940	0.59	1.88667	21.3333	66.6667	1.63903	9.43826e-07	up
--	novel.559	0.386667	1.8	8.66667	39	2.16626	1.06624e-06	up
MYB transcription factor	CsaV3_3G021000	3.37333	1.32667	72	27.6667	-1.38449	1.08071e-06	down
lysosomal Pro-X carboxypeptidase	CsaV3_6G014520	0.84	0.206667	41	10	-2.04187	1.10839e-06	down
L-galactono-1,4-lactone dehydrogenase	CsaV3_4G022170	0.533333	0.133333	52	13	-2.02242	1.17768e-06	down
Avr9/Cf-9 rapidly elicited protein	CsaV3_4G006460	1.76667	0.386667	38.6667	8.33333	-2.22837	1.20209e-06	down
NAC domain-containing protein 73-like	CsaV3_2G034460	2.50333	0.986667	72.6667	27.6667	-1.38859	1.26622e-06	down
Dirigent protein	CsaV3_7G003510	0.18	2.05	2.33333	26.3333	3.48513	1.28102e-06	up
Unknown protein	CsaV3_2G002360	2.47333	9.97667	10.6667	42	1.97318	1.33823e-06	up
ethylene-responsive transcription factor ERF003-like	CsaV3_4G036780	4.63	2.25	102.333	48.3333	-1.08371	1.36597e-06	down
Unknown protein	CsaV3_6G005420	0.903333	3.57667	12	46.3333	1.94445	1.36597e-06	up
Unknown protein	CsaV3_4G005010	15.97	6.09667	68	25.3333	-1.43082	1.50343e-06	down
Peroxidase	CsaV3_7G030420	0.146667	1.21	3.66667	28.6667	2.97259	1.52602e-06	up
Photosystem II reaction center protein Z	CsaV3_5G013710	1	4.19667	9.66667	39.6667	2.03277	1.54601e-06	up
ABC transporter B family protein	CsaV3_2G009640	0.11	0.436667	11.3333	42.6667	1.91266	1.60607e-06	up
reticuline oxidase-like protein	CsaV3_1G037070	0.7	1.81	30.6667	77.3333	1.32917	1.65779e-06	up
NAC domain-containing protein	CsaV3_6G050450	0.863333	2.62	19	56	1.56077	1.67758e-06	up
--	novel.488	1.20667	2.83	41	92.6667	1.18297	1.69096e-06	up
--	novel.110	3.91667	1.98333	111.667	55	-1.02309	1.74247e-06	down
Heavy metal ATPase 3	CsaV3_2G008620	1.57667	0.756667	101.333	47	-1.10732	1.75492e-06	down
Late embryogenesis abundant protein	CsaV3_3G010110	1.45	5.65	11.3333	43	1.91993	1.79439e-06	up
NAC domain protein	CsaV3_2G022180	1.56333	3.31667	51	105	1.04115	1.8141e-06	up
(3S,6E)-nerolidol synthase 1-like	CsaV3_1G011410	1.17333	0.363333	47.6667	14.3333	-1.73616	1.85037e-06	down
transmembrane protein 220	CsaV3_6G042630	0.323333	1.33	10.3333	42	2.01271	1.92279e-06	up
Oxidoreductase, short chain dehydrogenase/reductase family	CsaV3_5G015540	0.213333	1.13333	6.33333	33.3333	2.38489	2.0193e-06	up
WAT1-related protein	CsaV3_6G005240	0.853333	0.116667	27	3.66667	-2.88393	2.05333e-06	down
Unknown protein	CsaV3_7G029380	0.616667	3.06667	7	34	2.27605	2.06916e-06	up
UPF0481 protein At3g47200-like	CsaV3_7G026540	2.58667	1.21667	95	43.3333	-1.13314	2.15011e-06	down
Neurogenic locus notch-like protein	CsaV3_2G004250	0.543333	2.27667	10.6667	43.3333	2.01944	2.19927e-06	up
--	novel.759	0.123333	1.64667	2	24.6667	3.63513	2.2438e-06	up
Chlorophyll a-b binding protein, chloroplastic	CsaV3_1G032510	3.96	1.57	67.6667	26	-1.3773	2.26226e-06	down
--	novel.578	1.98	5.01	32.6667	79.3333	1.28685	2.26256e-06	up
PLATZ transcription factor family protein	CsaV3_2G003600	1.88	4.43	40.6667	94	1.2013	2.26353e-06	up
Embryo sac development arrest 6 protein	CsaV3_6G007480	1.36	3.3	34.3333	80.3333	1.22962	2.32839e-06	up
Aldo/keto reductase family protein	CsaV3_4G032090	0.373333	0.0666667	34	6	-2.51892	2.39515e-06	down
Peroxidase	CsaV3_7G030390	0.0133333	1.21	0.333333	26.6667	6.21401	2.58537e-06	up
ferric reduction oxidase 2-like	CsaV3_5G006150	0.19	0.933333	7.66667	36.6667	2.26295	2.60433e-06	up
Xyloglucan glycosyltransferase	CsaV3_5G037390	1.61	0.716667	93.3333	40.3333	-1.21052	2.62171e-06	down
subtilisin-like protease SBT2.5	CsaV3_4G006490	0.13	1.04333	3.33333	26	2.95974	2.65281e-06	up
Unknown protein	CsaV3_5G003010	3.01667	0.94	46.3333	14	-1.72797	2.71895e-06	down
AT-hook motif nuclear-localized protein	CsaV3_5G003610	1.25667	2.91	41	92.6667	1.17175	2.74997e-06	up
DUF4228 domain-containing protein	CsaV3_2G017020	11.7467	5.93667	104.333	51.3333	-1.02555	2.77866e-06	down
RING-H2 finger protein	CsaV3_3G002490	3.6	1.72	95.3333	44.3333	-1.10738	2.87135e-06	down
Unknown protein	CsaV3_1G031990	0.526667	1.80667	14	47.3333	1.74835	3.03172e-06	up
expansin-like A3	CsaV3_7G001510	0.0466667	1.1	1	24.3333	4.60748	3.19794e-06	up
protein NRT1/ PTR FAMILY 5.2-like	CsaV3_3G011840	2.66333	1.27333	99.3333	46	-1.11127	3.24907e-06	down
CoA ligase	CsaV3_3G000400	0.0333333	0.473333	1.66667	23.3333	3.8031	3.29135e-06	up
disease resistance protein At4g27190-like isoform X1	CsaV3_2G009890	0.446667	0.99	45.3333	96.3333	1.09141	3.42791e-06	up
NGR2	CsaV3_7G034300	0.363333	0.91	33	80	1.27939	3.48758e-06	up
Terminal flower 1-like protein	CsaV3_3G037190	1.45667	3.54667	32	75.3333	1.23695	3.51229e-06	up
Unknown protein	CsaV3_2G002580	3.38333	1.24667	59.3333	21.3333	-1.48198	3.825e-06	down
rho GDP-dissociation inhibitor 1-like	CsaV3_4G003120	3.09333	1.40667	82	36.3333	-1.17797	3.95112e-06	down
1-aminocyclopropane-1-carboxylate oxidase 2	CsaV3_1G005350	2.27333	4.69333	52.3333	105.333	1.00591	4.11489e-06	up
4-coumarate--CoA ligase	CsaV3_2G007940	0.98	2.15667	44	94	1.09444	4.20011e-06	up
Cytochrome p450	CsaV3_4G032670	0.5	1.42333	21.3333	58.6667	1.46191	4.22186e-06	up
Unknown protein	CsaV3_6G042620	7.37667	2.19667	43.6667	12.6667	-1.78985	4.23887e-06	down
Transmembrane protein, putative	CsaV3_3G012510	1.53333	6.75667	9.66667	40.3333	2.07433	4.29315e-06	up
GDSL esterase/lipase	CsaV3_2G004980	1.01333	0.126667	25.3333	3	-3.07682	4.38597e-06	down
ankyrin repeat-containing protein At5g02620-like	CsaV3_1G010380	0.343333	1.02333	18.3333	53	1.53253	4.43904e-06	up
Unknown protein	CsaV3_6G000940	9.07667	2.60667	41.6667	11.6667	-1.84061	4.49933e-06	down
Transcription factor, putative	CsaV3_3G045440	2.20667	1.04333	88.3333	40.6667	-1.12424	4.69246e-06	down
copper transport protein ATX1-like	CsaV3_7G016200	3.10333	1.2	60	22.3333	-1.42235	4.73821e-06	down
Rapid ALkalinization Factor	CsaV3_4G000650	2.26667	0.506667	33.6667	7.33333	-2.20708	5.03151e-06	down
auxin-responsive protein SAUR71-like	CsaV3_1G009830	2.98667	7.78333	30	77	1.34783	5.25099e-06	up
CASP-like protein	CsaV3_5G032920	0.05	0.446667	2.66667	23.6667	3.14767	5.52904e-06	up
Unknown protein	CsaV3_3G047960	1.73	7.60333	8.33333	35.3333	2.08919	5.77313e-06	up
Unknown protein	CsaV3_7G030140	3.82667	10.0767	26.3333	68.3333	1.36375	6.46543e-06	up
Zinc finger (Ran-binding) family protein	CsaV3_1G029820	0.24	0.64	23.6667	62	1.38436	6.64434e-06	up
Unknown protein	CsaV3_6G008280	13.9967	5.62333	68.3333	27	-1.35258	6.65455e-06	down
cucumber peeling cupredoxin-like	CsaV3_1G030370	0.283333	1.61	5.33333	30.3333	2.49491	7.00074e-06	up
--	novel.59	0.813333	2.25667	20.6667	56	1.43547	7.6618e-06	up
kinetochore protein NDC80 homolog	CsaV3_6G032180	3.98667	9.48333	32	73.6667	1.20455	7.87581e-06	up
Late embryogenesis abundant protein	CsaV3_5G002330	0.893333	2.45333	22.3333	59.3333	1.40881	7.90472e-06	up
Auxin transporter-like protein	CsaV3_5G009010	2.16333	1.12	104	52	-1.00014	9.04212e-06	down
Protein EXORDIUM-like	CsaV3_1G046290	1.58	0.48	48.6667	14.3333	-1.75915	9.24787e-06	down
Actin cytoskeleton-regulatory complex protein	CsaV3_4G025580	2.22333	5.08667	35.3333	78.6667	1.15314	9.61827e-06	up
ATP-dependent zinc metalloprotease FtsH-like protein	CsaV3_3G045420	0.12	0.62	5.66667	29	2.35769	9.65911e-06	up
Unknown protein	CsaV3_6G049230	7.8	17.1767	39	83.3333	1.0955	9.7022e-06	up
Beta-glucosidase-like protein	CsaV3_6G028400	2.01	0.85	78.3333	32.3333	-1.28536	9.8907e-06	down
glycine-rich cell wall structural protein 1.8-like	CsaV3_3G001650	1.51333	3.97333	28.3333	72.6667	1.35456	9.90209e-06	up
LOW QUALITY PROTEIN: uncharacterized protein LOC103501985	CsaV3_3G031280	5.26	2.45333	83.3333	37.6667	-1.14501	9.96362e-06	down
Inorganic phosphate transporter 1	CsaV3_3G022350	1.11667	4.07	11	39	1.82392	1.00918e-05	up
protein STRICTOSIDINE SYNTHASE-LIKE 6-like	CsaV3_3G000390	0.42	1.26333	16.6667	48.6667	1.54515	1.01281e-05	up
protein AIG1-like	CsaV3_3G033640	2.51	1.12	73	31.6667	-1.2072	1.04334e-05	down
Unknown protein	CsaV3_4G008530	19.8733	7.67333	65	24.3333	-1.41633	1.07451e-05	down
WRKY protein	CsaV3_2G017760	2.43333	1.13	78.3333	35.3333	-1.15018	1.14041e-05	down
general transcription factor IIF subunit 2	CsaV3_5G025800	1.26	2.69333	42	87.6667	1.0583	1.18749e-05	up
geranylgeranyl transferase type-2 subunit alpha	CsaV3_3G048050	3.34667	7.85667	31.6667	72.3333	1.18923	1.19119e-05	up
Transmembrane protein, putative	CsaV3_1G030490	3.13	10.67	13.6667	46.3333	1.74403	1.24197e-05	up
protein NRT1/ PTR FAMILY 5.2-like	CsaV3_5G010820	1.79333	0.796667	79.3333	34.6667	-1.20604	1.29224e-05	down
Receptor-like protein kinase	CsaV3_7G031870	1.24333	0.576667	79.3333	35.6667	-1.15164	1.31901e-05	down
Phosphoinositide phosphatase family protein isoform 1	CsaV3_3G000240	19.3433	9.79667	93.6667	46.3333	-1.0213	1.35132e-05	down
Unknown protein	CsaV3_3G022430	1.56667	6.64667	8	33	2.04232	1.36112e-05	up
cucumisin-like	CsaV3_5G008520	0.143333	0.63	7.66667	33.3333	2.113	1.38106e-05	up
--	novel.105	0.34	2.26333	3.66667	24	2.70931	1.58878e-05	up
Unknown protein	CsaV3_2G035430	6.49333	2.88667	74.6667	32.3333	-1.21251	1.59467e-05	down
flavonol synthase/flavanone 3-hydroxylase-like	CsaV3_1G005340	0.52	1.87667	12.6667	43.6667	1.79367	1.77301e-05	up
1-aminocyclopropane-1-carboxylate synthase	CsaV3_6G000890	0.286667	0.946667	13.3333	42.6667	1.67929	1.80676e-05	up
Transcription factor jungbrunnen 1	CsaV3_4G032010	0.47	1.63667	12	41	1.7681	1.84073e-05	up
Late embryogenesis abundant protein	CsaV3_3G037820	0.296667	1.26	7.66667	31.6667	2.04199	1.92771e-05	up
--	novel.455	1.92	4.88667	26.3333	64.3333	1.29722	1.93404e-05	up
glutamic acid-rich protein	CsaV3_7G028330	1.48667	3.17	41.3333	86.3333	1.05587	1.94025e-05	up
Auxin-responsive protein	CsaV3_7G000700	0.893333	0.323333	50	17.6667	-1.50538	1.95864e-05	down
Protein DETOXIFICATION	CsaV3_4G033600	0.826667	1.81667	38	82	1.10129	1.97443e-05	up
transcription factor JUNGBRUNNEN 1-like	CsaV3_7G022730	0.953333	2.18	33	73.3333	1.15199	2.11495e-05	up
NAC domain-containing protein, putative	CsaV3_7G023210	1.43333	3.05333	43.6667	90	1.04903	2.11495e-05	up
Pectinesterase	CsaV3_3G000050	50.2333	21.6633	3869.67	1624.67	-1.25471	2.19783e-05	down
ethylene-responsive transcription factor ERF109-like	CsaV3_6G043230	1.87	0.666667	51.6667	17.6667	-1.53648	2.33406e-05	down
Ubiquinol-cytochrome c reductase complex 6.7 kDa protein	CsaV3_5G011100	2.57667	8.86667	11.3333	38	1.74375	2.44864e-05	up
multicopper oxidase LPR1-like	CsaV3_5G017570	0.383333	0.116667	39.3333	11.6667	-1.76152	2.48291e-05	down
4-diphosphocytidyl-2-C-methyl-D-erythritol kinase	CsaV3_7G006790	1.86333	0.67	50.3333	17.6667	-1.51519	2.56593e-05	down
Annexin	CsaV3_3G043050	1.87	0.813333	63.6667	27	-1.24078	2.67983e-05	down
protein BIG GRAIN 1-like E	CsaV3_5G033410	1.08	0.2	24.6667	4.33333	-2.50164	2.91032e-05	down
Rhodanese-like domain-containing protein	CsaV3_1G010830	0.273333	1.74667	4	24.3333	2.61787	2.92228e-05	up
Gdsl esterase/lipase	CsaV3_3G031660	0.13	0.726667	4.66667	25.3333	2.4345	3.23056e-05	up
Transcription factor upbeat1	CsaV3_3G026610	1.49	3.52333	28.6667	66.3333	1.20402	3.26119e-05	up
6,7-dimethyl-8-ribityllumazine synthase	CsaV3_1G036480	1.87	4.16	35	76.3333	1.11668	3.32447e-05	up
mitogen-activated protein kinase kinase kinase 2-like	CsaV3_7G031680	0.55	1.9	12	39.6667	1.73372	3.51086e-05	up
Germin-like protein subfamily 1 member	CsaV3_6G052420	0.453333	2.07	6.33333	28.3333	2.15589	3.77981e-05	up
Unknown protein	CsaV3_3G008880	8.06333	3.87333	72.6667	34	-1.09845	4.11732e-05	down
Pectinesterase	CsaV3_6G023840	0.13	0.48	9.66667	34.6667	1.84661	4.24486e-05	up
Unknown protein	CsaV3_UNG203620	0.316667	1.29333	8	32	1.99902	4.26607e-05	up
pathogenesis-related protein PR-4-like	CsaV3_2G004090	2.56	5.56667	35.3333	74.6667	1.07837	4.42959e-05	up
Receptor protein kinase	CsaV3_3G046410	0.263333	0.643333	25	59	1.23571	4.59307e-05	up
Calcium dependent protein kinase	CsaV3_3G038220	0.503333	1.13333	31.3333	69	1.1343	4.83377e-05	up
histidine-containing phosphotransfer protein 1-like	CsaV3_1G039330	0.22	1.38	3.66667	22.3333	2.60841	4.9158e-05	up
p55	CsaV3_1G010540	5.36	2.18	52.6667	20.6667	-1.34476	5.01968e-05	down
piriformospora indica-insensitive protein 2-like	CsaV3_6G015660	0.53	0.126667	29.6667	7	-2.09866	5.1582e-05	down
Unknown protein	CsaV3_5G037430	11.9267	3.86333	39	12.3333	-1.66438	5.18954e-05	down
protein kinase family protein	CsaV3_7G035110	0.463333	1.76667	8.66667	32.3333	1.89848	5.27993e-05	up
--	novel.648	1.13333	3.17333	17.6667	48.6667	1.4524	5.44466e-05	up
alpha carbonic anhydrase 7-like	CsaV3_3G036160	0.15	1.08	3	21	2.80114	5.45261e-05	up
Cytochrome P450	CsaV3_3G044680	0.733333	1.58333	36	75.3333	1.06782	5.45463e-05	up
NAC domain-containing protein 26-like	CsaV3_3G003050	2.35667	1.08	63	28	-1.16981	5.47918e-05	down
BAG family molecular chaperone regulator like	CsaV3_6G016030	2.52333	1.27333	79.6667	39.3333	-1.02227	5.67522e-05	down
Unknown protein	CsaV3_4G025600	0.796667	2.30667	16.3333	45.6667	1.48408	5.69589e-05	up
Unknown protein	CsaV3_5G000120	7.07333	2.65	44.6667	16.3333	-1.45663	6.16423e-05	down
Unknown protein	CsaV3_3G041060	7.33333	2.79333	47.3333	17.6667	-1.42891	6.28503e-05	down
Transcription factor bHLH74 like	CsaV3_1G030450	1.07	2.49667	26.6667	60.6667	1.1821	6.80531e-05	up
ABC transporter F family member 4	CsaV3_5G037680	1.71667	0.813333	68	31	-1.13017	6.91805e-05	down
VQ motif-containing protein 25-like	CsaV3_3G038860	0.5	2.38	5.66667	26	2.20624	7.2496e-05	up
Unknown protein	CsaV3_2G014310	8.82333	3.27	44.3333	16	-1.47513	7.37821e-05	down
Unknown protein	CsaV3_6G035620	7.90333	2.75	39.3333	13.3333	-1.56446	7.44037e-05	down
Unknown protein	CsaV3_2G034990	7.49	2.38667	35.6667	11	-1.69356	7.49177e-05	down
BHLH transcription factor	CsaV3_5G024030	0.106667	0.743333	3	20.6667	2.78387	7.82791e-05	up
Pathogenesis-related protein 1	CsaV3_7G007550	0.796667	2.51333	12.6667	39	1.61915	7.95833e-05	up
Receptor lectin kinase	CsaV3_3G034700	0.53	1.28333	24.6667	58	1.23008	7.97891e-05	up
auxin-responsive protein SAUR21-like	CsaV3_2G015560	1.79333	0.65	40.6667	14.3333	-1.50788	8.03947e-05	down
phosphate transporter 1;1	CsaV3_3G022340	3.83	9.31	24	56.6667	1.23851	8.05869e-05	up
pistil-specific extensin-like protein	CsaV3_3G036450	0.683333	2.86	7.33333	29.6667	2.01799	8.29919e-05	up
ethylene-responsive transcription factor ERF024	CsaV3_6G040440	2.54	0.82	36	11.3333	-1.67112	8.29919e-05	down
UDP-glycosyltransferase	CsaV3_6G044920	1.84667	4.60667	23.3333	57	1.28224	8.31018e-05	up
--	novel.351	0.71	2.45667	10.3333	34.6667	1.75018	8.52026e-05	up
Developmentally-regulated GTP-binding protein 1	CsaV3_2G017670	1.86667	0.88	66.3333	30.3333	-1.12664	8.83514e-05	down
Reactive intermediate/imine deaminase	CsaV3_3G005070	2.86	1.31	69.3333	31	-1.16468	9.02939e-05	down
Farnesyl pyrophosphate synthase	CsaV3_7G023860	0.823333	1.85	28.6667	62.6667	1.12913	9.46875e-05	up
Unknown protein	CsaV3_6G043460	11.1533	5.1	62	27.6667	-1.1686	0.000101064	down
receptor-like serine/threonine-protein kinase SD1-8 isoform X1	CsaV3_1G011590	0.2	0.693333	10.3333	34.6667	1.74171	0.000104125	up
Unknown protein	CsaV3_3G045850	4.87333	1.05333	23.6667	5	-2.24889	0.00010665	down
--	novel.139	0.343333	2.01333	3.66667	21	2.51524	0.00011026	up
calmodulin-binding protein 60 A-like	CsaV3_4G030820	0.263333	0.826667	11.6667	36.3333	1.63139	0.000114149	up
Unknown protein	CsaV3_1G001350	2.30667	1.01333	54	23	-1.23161	0.000115834	down
cytochrome P450 89A2-like	CsaV3_2G035960	0.123333	0.566667	5.66667	25.3333	2.15139	0.000117714	up
acidic endochitinase-like	CsaV3_5G000810	0.95	2.11	30.6667	67	1.11719	0.000120771	up
thionin-like protein 2	CsaV3_7G033060	1.47	3.65	25	61	1.27328	0.000126189	up
TATA-binding protein-associated factor like	CsaV3_3G021060	1.42	0.72	80.6667	40	-1.01565	0.000128144	down
Formin-like protein	CsaV3_1G024320	1.76667	0.886667	72.6667	35.6667	-1.03428	0.000130769	down
Unknown protein	CsaV3_6G006260	5.62667	2.29	47.6667	19	-1.33488	0.000133872	down
Cytochrome P450 family ent-kaurenoic acid oxidase	CsaV3_3G001920	0.0766667	0.576667	2.66667	20.3333	2.92242	0.000137041	up
Unknown protein	CsaV3_1G003900	5.24	1.61333	32	9.66667	-1.73597	0.000142148	down
Phosphoribulokinase	CsaV3_3G001220	1.05667	0.5	62.3333	28.6667	-1.12377	0.000148691	down
--	novel.530	0.453333	1.41667	12.3333	37.3333	1.59631	0.000149541	up
Unknown protein	CsaV3_3G046380	10.4033	4.77	58.3333	26	-1.1665	0.000149785	down
Unknown protein	CsaV3_4G026700	14.81	6.68	58.3333	25.6667	-1.19014	0.000149813	down
WAT1-related protein	CsaV3_3G039980	1.36667	0.446667	33.3333	10.6667	-1.64484	0.000156306	down
GATA transcription factor 18	CsaV3_6G046280	2.35	1.17667	67.6667	33	-1.03911	0.000158408	down
Flotillin-like protein	CsaV3_2G032250	0.753333	1.70333	30.3333	65.6667	1.122	0.000161227	up
Unknown protein	CsaV3_5G011190	3.88	0.983333	26.6667	6.66667	-2.01376	0.000176717	down
Unknown protein	CsaV3_1G019550	6.13667	2.07	34.3333	11.3333	-1.60459	0.000180736	down
heavy metal-associated isoprenylated plant protein 20	CsaV3_7G005660	0.906667	2.62	13.6667	38.3333	1.48819	0.000180736	up
Non-specific lipid-transfer protein	CsaV3_4G027160	3.69333	1.83333	67.6667	32.6667	-1.05243	0.000182206	down
Unknown protein	CsaV3_3G031390	8.35	2.60333	31	9.33333	-1.72986	0.000186677	down
neutral ceramidase-like	CsaV3_6G031740	0.68	1.51667	28.6667	62.6667	1.12087	0.000193054	up
polygalacturonase QRT3-like	CsaV3_3G042480	0.166667	0.776667	5.66667	25	2.14999	0.00020446	up
Carboxypeptidase	CsaV3_1G029010	0.583333	1.39333	22	51.6667	1.22554	0.000205572	up
palmitoyl-monogalactosyldiacylglycerol delta-7 desaturase, chloroplastic-like	CsaV3_1G026780	0.22	1.03	5.33333	24.3333	2.18315	0.000212265	up
--	novel.187	0.906667	2.51	16	43	1.42756	0.00021369	up
ethylene-responsive transcription factor ERF091	CsaV3_6G050570	0.98	2.55333	17.6667	45	1.34305	0.000214231	up
Unknown protein	CsaV3_5G000880	0.693333	1.94333	15.6667	43.3333	1.45336	0.000216003	up
Carboxypeptidase	CsaV3_6G014480	0.7	1.68333	23	53.3333	1.22004	0.000216866	up
UDP-glycosyltransferase 91A1-like	CsaV3_6G044910	0.486667	1.16667	22	51	1.214	0.000226837	up
protein SENSITIVE TO PROTON RHIZOTOXICITY 1	CsaV3_1G014080	0.286667	1	8.66667	29.3333	1.75837	0.000229222	up
Type I inositol polyphosphate 5-phosphatase	CsaV3_3G035120	0.51	1.17667	24.6667	55.3333	1.16621	0.000230753	up
Unknown protein	CsaV3_3G019000	10.14	4.23	46	18.6667	-1.30323	0.000231316	down
Cytochrome P450	CsaV3_1G007770	0.12	0.6	4.66667	22.6667	2.27587	0.000231401	up
Zinc finger CCCH domain-containing protein	CsaV3_7G005830	1.66667	0.86	76.6667	38	-1.00521	0.000232959	down
--	novel.398	1.68667	0.45	26	6.66667	-1.95752	0.000257911	down
Ethylene-responsive transcription factor	CsaV3_2G032370	3.17667	1.60667	65.6667	32.3333	-1.02491	0.000262088	down
Pentatricopeptide repeat-containing protein	CsaV3_4G024260	0.236667	0.646667	16	42	1.39392	0.000266877	up
HSP20-like chaperones superfamily protein	CsaV3_6G004820	1.32667	2.90333	30	64	1.08854	0.000267854	up
Hfr-2-like protein	CsaV3_6G008860	1.17333	0.456667	44.6667	17	-1.40294	0.000278623	down
--	novel.115	1.55	0.776667	67.3333	32.6667	-1.04222	0.000281931	down
Phytoene synthase	CsaV3_4G023380	0.48	1.09667	24.6667	55	1.15584	0.000285174	up
Leucine-rich repeat extensin-like protein	CsaV3_7G005890	0.646667	0.186667	27	7.66667	-1.82038	0.000292572	down
VQ motif-containing protein 31-like	CsaV3_4G036400	1.47333	3.86667	18.6667	47.3333	1.34274	0.000306936	up
S-adenosylmethionine decarboxylase proenzyme	CsaV3_3G013880	1.37667	0.603333	47	20	-1.23283	0.000311022	down
cysteine-rich repeat secretory protein 56	CsaV3_3G028350	1.21	0.526667	51.6667	22.3333	-1.22146	0.000317816	down
Unknown protein	CsaV3_3G008460	0.243333	1.07667	5.33333	23	2.10145	0.00031901	up
Hexosyltransferase	CsaV3_3G009420	1.12	0.543333	64.3333	30.3333	-1.08925	0.000325873	down
Ankyrin repeat-containing protein	CsaV3_1G010250	1.40333	0.693333	64.6667	31.3333	-1.05411	0.000331097	down
Unknown protein	CsaV3_3G027100	5.98	1.74	28	8	-1.82017	0.000332212	down
Acidic endochitinase	CsaV3_5G000830	0.793333	1.90667	21.6667	50	1.21152	0.000343861	up
feruloyl CoA ortho-hydroxylase 1-like	CsaV3_3G040220	0.61	0.13	21	4.33333	-2.27293	0.000347488	down
Unknown protein	CsaV3_5G025270	5.12667	2.05667	43	16.6667	-1.36476	0.000350181	down
Auxin-responsive protein	CsaV3_4G031250	0.803333	0.183333	21.3333	4.66667	-2.18683	0.000376998	down
E3 ubiquitin-protein ligase ATL42-like	CsaV3_6G021290	0.396667	1.52333	6.66667	25	1.90711	0.000389709	up
protein indeterminate-domain 9	CsaV3_6G039430	0.72	1.54667	28	58.6667	1.06304	0.000396195	up
Transcription factor	CsaV3_1G002240	1.46	3.26333	26.6667	58.6667	1.12818	0.000396772	up
Unknown protein	CsaV3_2G004430	0.15	0.603333	6	23.6667	1.97546	0.000406758	up
ATP synthase gamma chain	CsaV3_1G010750	1.63667	0.66	39	15.3333	-1.34991	0.000413042	down
lysine histidine transporter 1	CsaV3_5G030520	0.556667	0.14	23.6667	5.66667	-2.048	0.0004171	down
serine/threonine-protein phosphatase 7 long form homolog	CsaV3_1G024380	0.23	1.16	4	20	2.31113	0.000442167	up
Pentatricopeptide repeat-containing protein	CsaV3_4G016280	0.266667	0.636667	22	51.3333	1.21464	0.000472228	up
transcription factor JUNGBRUNNEN 1-like	CsaV3_6G013690	0.253333	0.983333	6.33333	23.6667	1.90552	0.000497618	up
calcium sensing receptor, chloroplastic	CsaV3_1G006370	0.57	0.223333	37.3333	14.3333	-1.38486	0.000499712	down
protein TPX2	CsaV3_3G020310	4.60667	1.61667	31.3333	10.6667	-1.55405	0.000506212	down
WAT1-related protein	CsaV3_6G041910	1.04667	0.353333	32.6667	10.6667	-1.61597	0.000524625	down
Unknown protein	CsaV3_1G037220	11.19	5.35	52.3333	24.3333	-1.10597	0.000535204	down
Ankyrin repeat-containing protein	CsaV3_6G032080	1.7	4.87333	12	33.6667	1.48335	0.000542303	up
Unknown protein	CsaV3_1G045390	4.50333	1.46667	29.3333	9.33333	-1.65731	0.000542575	down
syntaxin-121	CsaV3_6G041150	0.44	1.33333	10.6667	32.3333	1.58374	0.000544482	up
UPF0481 protein At3g47200-like	CsaV3_6G007680	1.78667	0.906667	59	29	-1.0226	0.000548382	down
Unknown protein	CsaV3_5G028960	1.09	0.303333	24.6667	6.66667	-1.89	0.000548815	down
Heavy metal transport/detoxification superfamily protein	CsaV3_2G002400	0.453333	1.77333	6.33333	24.3333	1.93247	0.000552664	up
MYB transcription factor	CsaV3_3G027360	0.516667	1.28667	18	44	1.28388	0.000554969	up
--	novel.295	0.443333	1.39	10	30.3333	1.60633	0.000568478	up
Unknown protein	CsaV3_3G049620	6.42	2.86667	48.3333	21	-1.20259	0.000582867	down
Unknown protein	CsaV3_5G011170	8.98667	4.43	56.3333	27	-1.06299	0.00061207	down
monothiol glutaredoxin-S2	CsaV3_3G014280	0.503333	1.63333	9	28.3333	1.64951	0.000638124	up
phosphatidylinositol N-acetylglucosaminyltransferase subunit P-like	CsaV3_3G010340	1.92	0.883333	49.6667	22.3333	-1.15709	0.000640328	down
Unknown protein	CsaV3_4G031460	2.01333	0.826667	42	16.6667	-1.32844	0.000659494	down
fe(2+) transport protein 1	CsaV3_1G046520	0.26	0.84	8.66667	27.3333	1.65663	0.000660538	up
21 kDa protein-like	CsaV3_3G016220	1.15	2.93333	17	42	1.30469	0.000667618	up
TATA-binding protein-associated factor BTAF1	CsaV3_4G017740	1.10667	0.473333	50	20.6667	-1.27023	0.000677021	down
vinorine synthase-like	CsaV3_4G003620	0.18	0.66	6.66667	24	1.84701	0.000679517	up
Unknown protein	CsaV3_5G002150	5.35667	2	34.6667	12.6667	-1.46177	0.000687563	down
18S pre-ribosomal assembly protein gar2-like protein	CsaV3_1G003330	0.313333	1.17	7	25	1.84498	0.000708246	up
Unknown protein	CsaV3_3G034850	4.4	2.13	51	24	-1.08934	0.000717016	down
MYB transcription factor	CsaV3_7G031070	1.36333	0.513333	32	11.6667	-1.45511	0.000744726	down
Heavy metal-associated domain protein	CsaV3_5G002460	1.20667	3.95333	8.66667	27.6667	1.67542	0.000758705	up
Unknown protein	CsaV3_6G015690	7.59	3.53333	52.6667	24	-1.14216	0.000780284	down
Ankyrin repeat-containing protein, putative	CsaV3_6G036770	1.58	0.76	49.6667	23.3333	-1.09367	0.000790208	down
Histidine-containing phosphotransfer protein, putative	CsaV3_4G001620	1.34333	3.33667	18.6667	44.6667	1.26347	0.00079128	up
Unknown protein	CsaV3_7G033270	3.03	0.68	19.6667	4.33333	-2.19604	0.000807724	down
Unknown protein	CsaV3_3G037550	1.34667	3.05667	21.6667	48	1.14516	0.00082632	up
Unknown protein	CsaV3_1G032760	4.09667	9.33	22	49	1.14772	0.000845179	up
Rhamnogalacturonate lyase family protein	CsaV3_6G044820	0.276667	0.796667	11.3333	31.3333	1.47231	0.000861433	up
Adenylyl cyclase-associated protein	CsaV3_7G023520	0.853333	0.36	39	16	-1.28624	0.0008683	down
DNA topoisomerase 2-binding protein 1 isoform X2	CsaV3_2G000040	0.136667	2.56333	2.33333	42	4.16207	0.000871616	up
protein NRT1/ PTR FAMILY 5.8-like	CsaV3_3G042000	0.836667	0.343333	36.6667	14.6667	-1.32666	0.000885071	down
Somatic embryogenesis receptor-like kinase	CsaV3_6G007870	0.306667	1.27667	5	20.6667	2.0322	0.000886335	up
--	novel.426	0.673333	0.31	46.3333	21	-1.14208	0.000952468	down
BZIP transcription factor, putative (DUF630 and DUF632)	CsaV3_UNG218470	0.606667	0.246667	36	14.3333	-1.33185	0.000966616	down
TIR-NBS-LRR-AAA+ATPase class resistance protein	CsaV3_2G005040	0.35	1.21	7.66667	25.3333	1.7259	0.000978794	up
F-box protein	CsaV3_6G048900	0.363333	1.01667	12	32.3333	1.43251	0.000979051	up
cucumisin-like	CsaV3_5G035280	0.153333	0.583333	5.66667	21.6667	1.92616	0.000997477	up
Unknown protein	CsaV3_4G009210	2.90333	6.8	20	45.3333	1.18177	0.00103945	up
Peroxidase	CsaV3_7G003750	0.653333	1.52	19.3333	43.6667	1.17333	0.00104221	up
Beta-galactosidase	CsaV3_5G013100	4.01	8.46	27	55.3333	1.0332	0.00106783	up
Polyadenylate-binding protein 2	CsaV3_UNG158170	1.52333	0.72	48	22	-1.12087	0.00107976	down
low temperature-induced protein lt101.2-like	CsaV3_3G035580	2.44	6.98	11	30.3333	1.46792	0.00108055	up
GPI-anchored adhesin-like protein	CsaV3_2G011220	1.52333	0.783333	63.6667	32	-1.00038	0.00108828	down
Unknown protein	CsaV3_6G052900	0.31	0.756667	16.3333	39	1.25446	0.00110261	up
tetraspanin-19	CsaV3_6G013010	0.49	1.20667	17	40.3333	1.25402	0.00111537	up
Phosphoribulokinase	CsaV3_3G030440	0.843333	0.373333	39	16.6667	-1.23003	0.00111587	down
Multidrug resistance protein ABC transporter family protein, putative	CsaV3_7G029900	1.71333	0.743333	40.3333	17	-1.25065	0.00115214	down
Seed nucellus-specific protein	CsaV3_3G030020	2.77333	6.27	22	48	1.13068	0.00119251	up
Unknown protein	CsaV3_1G007640	6.53	2.84667	41.3333	17.6667	-1.23325	0.0012028	down
protein ECERIFERUM 1-like	CsaV3_6G006560	0.476667	1.03333	24.3333	51	1.07504	0.00122664	up
Unknown protein	CsaV3_6G004520	4.48	1.65333	32.3333	11.6667	-1.47969	0.00124509	down
salicylate carboxymethyltransferase-like	CsaV3_6G046500	1.25	0.4	23.6667	7.33333	-1.6932	0.00126909	down
Unknown protein	CsaV3_6G023830	0.533333	1.6	10.3333	30	1.5391	0.00127407	up
DNA-directed RNA polymerase subunit beta	CsaV3_6G035730	5.34333	2.13	33.3333	13	-1.36482	0.00129756	down
Zinc finger, RING-type	CsaV3_6G048640	0.92	2.04667	22	48	1.11776	0.00130726	up
Mini zinc finger protein	CsaV3_5G038010	3.9	1.13	21.3333	6	-1.83338	0.00138518	down
Chaperone protein dnaJ, putative	CsaV3_6G024080	2.46333	5.85333	16.6667	38.6667	1.20964	0.00140512	up
Protein of unknown function (DUF620)	CsaV3_7G005570	3.06333	1.35667	38.6667	16.6667	-1.21395	0.00141693	down
calmodulin-binding protein 60 B-like	CsaV3_1G038520	0.33	0.956667	10.6667	29.6667	1.47466	0.00143359	up
nigrin b-like	CsaV3_3G019090	0.346667	1.27	6.33333	23	1.84177	0.00144436	up
--	novel.146	0.81	0.24	22	6.33333	-1.80408	0.00146304	down
Unknown protein	CsaV3_3G003170	2.5	6.28333	15.3333	37	1.27948	0.00146632	up
protein BIG GRAIN 1-like E	CsaV3_6G033770	1.80667	0.786667	39	16.6667	-1.2361	0.00154743	down
heat stress transcription factor B-3-like	CsaV3_3G040700	0.563333	1.52667	12.3333	32.3333	1.39138	0.00154878	up
Guanine nucleotide-binding protein subunit beta-like protein 1-like protein	CsaV3_UNG233270	0.723333	1.78333	19	44.6667	1.24851	0.00157672	up
Unknown protein	CsaV3_1G040700	1.84	4.60667	15	36.3333	1.27961	0.0015913	up
Phosphate transporter	CsaV3_1G035940	1.11667	0.466667	38.3333	15.3333	-1.3062	0.00160293	down
cytochrome b5	CsaV3_6G008970	0.586667	1.54667	12.3333	32	1.36634	0.00164649	up
Unknown protein	CsaV3_4G030780	6.23333	2.13667	25	8.33333	-1.58616	0.00165001	down
Protein phosphatase Slingshot 1 like	CsaV3_7G031540	4.59	2.29	49.3333	24	-1.0425	0.00167069	down
--	novel.158	0.303333	0.723333	18.3333	43	1.21423	0.00171084	up
Polymorphic antigen	CsaV3_6G052740	3.97333	1.25667	23.6667	7.33333	-1.70095	0.00173319	down
Homeobox protein knotted-1-like	CsaV3_2G007120	0.976667	0.47	45	21	-1.09549	0.00175129	down
TMV resistance protein N-like isoform X1	CsaV3_2G005280	0.136667	0.446667	8	24.6667	1.62868	0.00176568	up
BEST plant protein match is: (TAIR:plant.1) protein, putative	CsaV3_3G018550	1.40667	3.14	19.3333	42	1.11831	0.00183078	up
ATP-dependent 6-phosphofructokinase	CsaV3_6G048080	0.83	0.38	43	19.3333	-1.16321	0.00184067	down
Transcription factor	CsaV3_4G030930	0.56	1.53	11	29.3333	1.40768	0.00188593	up
Unknown protein	CsaV3_3G044940	9.45667	4.07333	35	14.6667	-1.25731	0.00193614	down
early nodulin-like protein 3	CsaV3_3G023170	0.95	0.366667	41	15.6667	-1.39673	0.0019732	down
Isocitrate dehydrogenase [NAD] subunit, mitochondrial	CsaV3_6G010190	0.686667	1.49333	20.6667	44	1.08793	0.00208587	up
Unknown protein	CsaV3_3G006400	4.09667	1.91	41	18.6667	-1.13977	0.0021029	down
Unknown protein	CsaV3_5G028740	5.70333	2.59667	41.6667	18.6667	-1.16956	0.00211466	down
BnaCnng12700D protein	CsaV3_UNG209190	3.58667	7.83667	21	44.6667	1.08784	0.00211545	up
Sugar transporter, putative	CsaV3_6G049720	0.323333	0.93	10	28.3333	1.49675	0.00213399	up
vesicle-fusing ATPase	CsaV3_UNG045320	0.853333	0.263333	26.6667	8	-1.73759	0.00215283	down
Glutathione S-transferase family protein	CsaV3_3G035330	0.266667	0.99	6	21.6667	1.84743	0.00225291	up
Metal tolerance protein	CsaV3_6G013480	0.266667	0.63	16	37	1.1998	0.0023102	up
Lipoxygenase	CsaV3_2G023200	0.12	0.836667	6.66667	44.3333	2.74132	0.00234192	up
Unknown protein	CsaV3_4G007880	0.543333	1.27	17	38.6667	1.18257	0.00235447	up
Unknown protein	CsaV3_4G037880	6.78	3.10667	39.6667	17.6667	-1.16891	0.00236642	down
Myb transcription factor	CsaV3_4G024230	0.893333	0.37	33	13.3333	-1.31464	0.00240964	down
L-ascorbate oxidase homolog	CsaV3_2G016920	0.553333	1.16	23.6667	47.6667	1.01276	0.00249996	up
Receptor protein kinase	CsaV3_2G014640	0.25	0.573333	18	40.3333	1.15854	0.00259105	up
lysosomal Pro-X carboxypeptidase-like	CsaV3_6G014500	0.196667	0.616667	7.66667	23.3333	1.60323	0.00260834	up
calmodulin-binding protein 60 G-like isoform X1	CsaV3_1G038350	0.656667	1.45333	18.6667	40.3333	1.10905	0.00268447	up
MYB transcription factor	CsaV3_3G043510	0.416667	1.01333	14	33.3333	1.24506	0.00271365	up
WAS protein family homolog 1-like	CsaV3_2G028190	0.29	0.853333	9	25.6667	1.51299	0.00271365	up
GDP-mannose transporter like	CsaV3_1G036080	0.223333	0.68	7.66667	23.3333	1.59618	0.00271475	up
Plant protein of unknown function (DUF247)	CsaV3_5G040320	0.453333	1.10333	15.6667	37.3333	1.2433	0.00274264	up
Unknown protein	CsaV3_2G011810	7.09	2.76667	28	10.6667	-1.39534	0.00277191	down
DUF1997 family protein	CsaV3_3G041190	0.406667	1.26	7.66667	23	1.59088	0.00277865	up
Unknown protein	CsaV3_2G014780	0.726667	0.356667	42.3333	20	-1.08476	0.00283687	down
RING-H2 finger protein ATL54-like	CsaV3_2G029930	0.976667	0.416667	32.3333	13.3333	-1.27684	0.00289104	down
acidic endochitinase-like	CsaV3_3G008480	0.536667	1.22333	17.6667	39	1.14241	0.00290152	up
COBRA-like protein	CsaV3_1G006180	0.56	1.31	15.6667	36	1.19143	0.00293187	up
proline-rich receptor-like protein kinase PERK10	CsaV3_6G030980	2.32333	1.13	44.3333	21	-1.08002	0.00297233	down
Unknown protein	CsaV3_1G039800	6.79	2.48	25.3333	9	-1.49281	0.00297718	down
--	novel.555	1.29	3.00333	15.6667	35.3333	1.17495	0.00298597	up
--	novel.107	0.43	1.32333	8	23.6667	1.56999	0.0029936	up
Protein of unknown function (DUF506)	CsaV3_2G018170	0.863333	0.3	23.6667	8	-1.56141	0.00310023	down
Unknown protein	CsaV3_6G013180	5.33333	2.01333	27	10	-1.44293	0.00320022	down
cellulose synthase-like protein E6	CsaV3_7G011490	0.416667	0.91	20	42	1.07369	0.00325933	up
Proteasome endopeptidase complex	CsaV3_6G052950	2.81	1.06667	31	11.3333	-1.44639	0.00326235	down
Pectinesterase	CsaV3_4G005340	0.42	1.02333	14	33	1.2418	0.00327201	up
ankyrin repeat-containing protein At3g12360-like	CsaV3_1G010470	0.2	0.58	8.33333	23.6667	1.50552	0.00335149	up
--	novel.313	0.58	1.73	8	23	1.526	0.00358827	up
--	novel.707	2.59	8.96667	28	95.3333	1.75274	0.00367644	up
Unknown protein	CsaV3_1G028150	2.30333	1.08667	36.3333	16.6667	-1.12441	0.00369759	down
--	novel.414	0.333333	0.883333	11.3333	29.3333	1.36939	0.00370248	up
Unknown protein	CsaV3_3G003640	2.59	0.963333	24.6667	9	-1.46293	0.00378055	down
Beta-galactosidase	CsaV3_1G041290	0.17	0.463333	9.66667	25.6667	1.40947	0.00385356	up
14 kDa proline-rich protein DC2.15-like	CsaV3_5G004100	1.12667	2.6	16	35.6667	1.16221	0.00385356	up
WAT1-related protein	CsaV3_5G029570	0.456667	1.15667	11.6667	29.3333	1.31867	0.00386061	up
Protein PLANT CADMIUM RESISTANCE like	CsaV3_4G026940	0.763333	0.34	33.6667	14.6667	-1.19646	0.00396127	down
--	novel.734	0.5	1.45667	8.66667	25.3333	1.52481	0.0042989	up
Single-stranded nucleic acid binding R3H domain protein	CsaV3_2G020890	0.296667	0.74	14.3333	34.3333	1.26249	0.00437114	up
--	novel.607	1.13	2.59333	15.6667	34.6667	1.1505	0.00437595	up
Transcription factor like	CsaV3_4G004890	1.32333	4.12333	50	150.333	1.59771	0.00443274	up
Unknown protein	CsaV3_2G010650	2.75	1.15667	30.3333	12.3333	-1.29716	0.0044569	down
--	novel.299	0.986667	2.17667	17.6667	37.6667	1.09469	0.00448697	up
monocopper oxidase-like protein SKU5	CsaV3_5G035880	0.74	0.36	39.3333	18.6667	-1.08153	0.00463198	down
Unknown protein	CsaV3_6G048140	4.14333	1.67667	26.3333	10.3333	-1.34889	0.00463906	down
Receptor lectin kinase	CsaV3_7G007180	0.28	0.673333	14.6667	33.6667	1.20254	0.00465028	up
cell division cycle 5	CsaV3_1G045350	1.99	0.983333	46.6667	22.3333	-1.06009	0.00472311	down
Transmembrane protein, putative	CsaV3_6G008420	1.22	0.553333	34.6667	15.3333	-1.18695	0.00481429	down
40S ribosomal protein S18	CsaV3_5G017420	2.59667	5.84333	17.3333	37.3333	1.11735	0.00481429	up
Cytochrome P450	CsaV3_6G007560	0.29	0.746667	10.6667	26.6667	1.32303	0.0049703	up
Unknown protein	CsaV3_3G007640	2.32667	1.00667	32.3333	13.6667	-1.24587	0.00501597	down
DUF4228 domain protein	CsaV3_2G014500	2.17333	0.92	28.3333	11.6667	-1.28449	0.0050976	down
glutathione S-transferase-like	CsaV3_7G029050	0.556667	1.37667	12	28.6667	1.25402	0.00513645	up
heat stress transcription factor B-4	CsaV3_2G026600	0.673333	0.266667	25	9.66667	-1.37824	0.00516694	down
Carbohydrate kinase	CsaV3_2G015180	0.39	0.866667	17.6667	37.6667	1.10199	0.00520681	up
protein SHI RELATED SEQUENCE 1	CsaV3_7G006060	0.293333	0.813333	8.66667	23.3333	1.42363	0.00557354	up
--	novel.206	0.643333	1.63667	11.3333	28.3333	1.31604	0.00558886	up
Aldehyde dehydrogenase	CsaV3_4G024200	0.203333	0.516667	11	27.3333	1.30572	0.00566694	up
50S ribosomal protein L2, chloroplastic	CsaV3_2G006410	2.21667	5.83667	10	25.3333	1.34794	0.00572427	up
Unknown protein	CsaV3_7G024390	6.57333	3.22667	41.6667	19.6667	-1.07406	0.00610032	down
--	novel.673	0.31	0.873333	10.6667	29.3333	1.45421	0.00621042	up
protein AIG1-like	CsaV3_3G033660	0.93	0.373333	25	9.66667	-1.36631	0.00622445	down
endogenous alpha-amylase/subtilisin inhibitor-like	CsaV3_2G005010	0.616667	1.88	8	23.3333	1.55636	0.00629999	up
Unknown protein	CsaV3_3G027190	1.92333	5.34333	8.66667	23.3333	1.42826	0.00636588	up
Polyadenylate-binding protein 2	CsaV3_UNG128990	0.383333	2.05333	6.66667	34.6667	2.38423	0.00645867	up
Unknown protein	CsaV3_UNG209920	0.326667	0.75	14.3333	32	1.15316	0.00651341	up
P-loop containing nucleoside triphosphate hydrolase protein	CsaV3_1G046390	7.74333	3.85333	37.3333	18	-1.05226	0.00652594	down
Unknown protein	CsaV3_6G048210	3.76667	8.06333	17.3333	36	1.05606	0.0068343	up
E3 ubiquitin protein ligase drip2	CsaV3_6G007830	1.1	0.52	32.6667	15	-1.12337	0.00709687	down
SPX domain-containing membrane protein	CsaV3_6G005890	0.59	0.276667	32	14.6667	-1.1244	0.00715783	down
--	novel.781	0.693333	1.54	16.3333	35	1.10083	0.00716405	up
Unknown protein	CsaV3_6G015910	7.45	3.77333	36.6667	18	-1.0265	0.00731291	down
Aspartyl aminopeptidase-like protein, putative	CsaV3_1G000710	0.596667	1.28	18.6667	38.3333	1.05071	0.00758487	up
Btb/poz domain-containing protein	CsaV3_1G015290	0.696667	0.326667	32.6667	15	-1.12189	0.0075939	down
protodermal factor 1-like	CsaV3_6G015810	0.513333	1.12	16	34	1.0832	0.00779521	up
RNA polymerase sigma factor RpoD like	CsaV3_6G034510	1.36	0.693333	41.3333	20.3333	-1.01869	0.00781728	down
Unknown protein	CsaV3_3G020590	0.346667	0.713333	19	38.3333	1.00907	0.00783549	up
C-repeat binding transcription factor	CsaV3_3G036940	0.61	1.42667	12.3333	28	1.18288	0.00820241	up
Unknown protein	CsaV3_5G000900	7.47667	3.54333	31.3333	14.3333	-1.12211	0.00850015	down
U-box domain-containing protein	CsaV3_3G046560	0.553333	1.38667	11	26.6667	1.27639	0.00874978	up
Cytochrome P450, putative	CsaV3_5G003520	0.483333	0.203333	25	10.3333	-1.2783	0.00909922	down
glycine-rich cell wall structural protein 2	CsaV3_4G004360	1.09333	0.47	26	11	-1.24955	0.00933895	down
Unknown protein	CsaV3_2G028980	3.73333	1.60667	25.6667	10.6667	-1.26202	0.00953731	down
Unknown protein	CsaV3_7G032810	2.44333	5.81333	12	27.6667	1.20819	0.00955317	up
Protein DETOXIFICATION	CsaV3_5G003620	1.02	0.5	34	16.3333	-1.06366	0.00969748	down
chaperone protein DnaJ	CsaV3_4G028140	0.21	0.496667	12.3333	28.3333	1.20997	0.00972184	up
Dirigent protein	CsaV3_4G006240	1.31333	0.51	22	8.33333	-1.40553	0.0104344	down
Unknown protein	CsaV3_1G032950	2.74667	6.44333	12	27.3333	1.18549	0.0105165	up
Non-specific serine/threonine protein kinase	CsaV3_1G033260	0.563333	0.25	26.3333	11.3333	-1.22329	0.0105664	down
ATP/GTP binding protein-like	CsaV3_4G004950	2.88667	1.43	45.6667	22.3333	-1.05042	0.0111569	down
Dihydroflavonol-4-reductase	CsaV3_3G005800	0.37	0.853333	12.6667	28	1.15147	0.0114896	up
protein BIG GRAIN 1-like B	CsaV3_3G043550	1.36	0.596667	28	12	-1.23008	0.0117266	down
Transmembrane protein	CsaV3_1G029730	1.15333	3.06	8	20.6667	1.3664	0.0122819	up
Unknown protein	CsaV3_1G005890	0.57	0.27	27.6667	12.6667	-1.12954	0.0122878	down
Unknown protein	CsaV3_5G025470	4	1.66667	22	9	-1.29675	0.0123881	down
Unknown protein	CsaV3_5G013410	1.56333	0.716667	27.6667	12.3333	-1.1674	0.0124642	down
Epoxide hydrolase 2	CsaV3_4G000850	0.45	0.966667	15.3333	32	1.06405	0.0125872	up
Dr1-associated corepressor like	CsaV3_6G038670	0.46	0.953333	16.3333	33	1.00931	0.012672	up
Transcription factor, putative	CsaV3_2G028290	0.473333	1.08667	12	27	1.1653	0.0127493	up
Acyl carrier protein	CsaV3_1G000160	0.956667	0.48	33	16	-1.04149	0.012897	down
Unknown protein	CsaV3_5G014250	1.96333	4.41	12.6667	27.6667	1.12492	0.0128976	up
Regulator of chromosome condensation, RCC1	CsaV3_4G005710	0.713333	0.336667	28	13	-1.11739	0.0132295	down
phosphate transporter 4;5	CsaV3_2G003310	0.84	0.403333	29.3333	13.6667	-1.10324	0.0137303	down
transcription factor MYB1R1-like	CsaV3_1G040280	0.846667	0.366667	30	12.6667	-1.24823	0.0137545	down
MYB transcription factor	CsaV3_2G007390	0.76	0.34	24.3333	10.6667	-1.19334	0.0137559	down
Calcium-binding EF hand family protein	CsaV3_UNG099740	0.956667	2.44667	11.3333	28.3333	1.31759	0.0137621	up
U-box domain-containing protein 35-like	CsaV3_1G015590	1.14	2.88333	9.33333	23	1.29827	0.0140179	up
Unknown protein	CsaV3_6G018880	0.78	1.73333	12.6667	27.3333	1.10949	0.0148864	up
ABC transporter G family member 8	CsaV3_3G017610	0.33	0.706667	14.6667	30.3333	1.04563	0.0149248	up
Pirin-like protein	CsaV3_3G004480	1.24333	0.633333	34.6667	17	-1.02668	0.0150186	down
Protein DETOXIFICATION	CsaV3_7G003610	0.613333	0.28	27	12	-1.16459	0.0150853	down
GPCR kinase	CsaV3_1G033200	0.11	0.27	9	21.6667	1.26646	0.0156947	up
Unknown protein	CsaV3_6G007020	3.42333	1.46333	21.6667	9	-1.27112	0.015747	down
Photosystem II PsbP	CsaV3_2G006520	0.443333	1.10333	9.33333	23	1.28897	0.0157936	up
subtilisin-like protease SBT3.18	CsaV3_1G014620	0.566667	0.283333	30.3333	15	-1.02351	0.0158064	down
--	novel.736	0.726667	1.79333	9.66667	23	1.25863	0.0159833	up
Unknown protein	CsaV3_3G015640	1.24667	2.89667	11	25	1.18068	0.0166144	up
transcription repressor OFP13-like	CsaV3_5G035260	0.37	0.92	9	22	1.28441	0.0180582	up
epsin-2-like	CsaV3_5G008040	0.683333	1.41	15.3333	31	1.00763	0.0181501	up
Unknown protein	CsaV3_5G031730	3.97667	1.81	22.6667	10	-1.18012	0.0185735	down
Unknown protein	CsaV3_4G009220	5.19	2.53	28	13.3333	-1.07504	0.0195802	down
Calcium-binding EF hand protein	CsaV3_UNG233280	0.84	0.36	22.3333	9.33333	-1.26321	0.0196254	down
--	novel.425	0.693333	1.61667	10	22.6667	1.18179	0.0196441	up
Unknown protein	CsaV3_1G042630	8.69333	4.38	30	14.6667	-1.03345	0.0199579	down
Unknown protein	CsaV3_2G017520	4.40667	2.11	25.3333	11.6667	-1.10963	0.0211962	down
Unknown protein	CsaV3_3G021620	2.57	1.30333	28.3333	14	-1.02115	0.0217444	down
Unknown protein	CsaV3_4G035070	1.68667	3.67	12.3333	26.3333	1.08432	0.0218894	up
Unknown protein	CsaV3_7G031360	0.973333	2.03667	13.6667	27.6667	1.02051	0.0219848	up
--	novel.596	0.236667	0.546667	10	23	1.19004	0.0224088	up
RING-H2 finger protein ATL74	CsaV3_4G027170	0.506667	1.25333	9.33333	22	1.25759	0.0226003	up
Unknown protein	CsaV3_UNG209950	0.266667	0.63	9.33333	21.3333	1.19935	0.0227064	up
Beta-amylase	CsaV3_2G012230	0.486667	0.223333	23.3333	10.3333	-1.16859	0.0230531	down
Cysteine proteinase inhibitor	CsaV3_6G041410	1.84667	0.73	18.3333	7	-1.37917	0.0237967	down
Sugar transport protein	CsaV3_1G028560	0.156667	0.396667	8.33333	20.6667	1.2981	0.0240118	up
Unknown protein	CsaV3_2G014270	6.15333	3.03333	25.6667	12.3333	-1.05934	0.02502	down
Nuclear speckle splicing regulatory protein like	CsaV3_1G009400	0.926667	1.91333	14	28.6667	1.01872	0.0251337	up
VQ motif containing protein	CsaV3_4G007830	1.85	4.33667	9.66667	22	1.18883	0.025694	up
2-oxoglutarate (2OG) and Fe(II)-dependent oxygenase superfamily protein	CsaV3_4G032760	0.286667	0.63	11.3333	24.3333	1.09624	0.026696	up
E3 ubiquitin-protein ligase ATL42-like	CsaV3_6G021300	0.68	1.47333	11.6667	24.6667	1.07667	0.0272644	up
E3 ubiquitin-protein ligase	CsaV3_2G001940	1.41	3.09667	11.6667	24.3333	1.07607	0.0326993	up
--	novel.735	0.556667	1.2	11.3333	23.6667	1.0652	0.0339608	up
protein IQ-DOMAIN 1	CsaV3_3G040780	0.253333	0.53	11.6667	23.6667	1.02593	0.0361354	up
Unknown protein	CsaV3_5G010850	1.09	0.536667	22	10.6667	-1.05333	0.0395959	down
Unknown protein	CsaV3_5G017350	4.64333	2.3	20.6667	10	-1.05419	0.0439857	down
