# Supplementary material for: Transcriptome and hormone Analyses reveal that melatonin promotes adventitious rooting in shaded cucumber hypocotyls
Source: Front Plant Sci. 2022 Nov 28;13:1059482. doi: 10.3389/fpls.2022.1059482 (PMC9742233; doi:10.3389/fpls.2022.1059482)
Supplement: Supplementary file 5 [file Table_2.xlsx]

## Sheet: Sheet1
Sequences of primers used in qRT-PCR
Gene-id	Forward primer	Reverse primer
actin	AGGCCGTTCTGTCCCTCTAC	CAGCAAGGTCCAAACGGAGA
CsaV3_7G031380	TCGAGGAAGGGTGGAACTGA	TTGGGGTGTTGTTCCTCGTT
CsaV3_2G033250	TCTTGCTTTCAAGTCCGCCA	TCTAGTTGGCCGTAGAGGCT
CsaV3_7G003650	ATGGGGTTGTTGGGAGTGTC	TGAACCCTCGCCATGTCTTC
CsaV3_6G039690	GCTGTTGGTTCAGGATTGGC	GTGCTCCATAATTGCTGCCG
CsaV3_7G008830	GTGGCAACACCGAAGCAAAT	CTCTGGCAGCTGGAGTTGTT
CsaV3_2G019740	ATTGGCCGTCTGTGGTGAAA	GCGTAGAAGACGAGTGCCTT
CsaV3_4G030560	CGCAATTGAAGAAGCCCGAC	CTCCCATCTGGCAACTCGAT
CsaV3_3G021460	ACGCAGGAAAACCAGAAGAGG	CCACATCTTCATTTGCCTTCACA
CsaV3_1G009090	ACACCCAAAGGCCATGGAAA	TGCAATCGGAGCACCTCTTT
CsaV3_1G010780	CCTGTGATGCCTCTCTGCTG	AGGGCATTCTCTTTCCACCG
CsaV3_5G008940	TAGCCACCATTCCGATCACG	TGGTGGTACAGAGCTGCAAG
CsaV3_6G000980	TAAAATGGCTCAGCGTTCCC	AGCCAGTCGAATCCAACACA
CsaV3_6G031490	CACTGGAAACCAACTTGCGG	ATCGTCGTATCCAACGGCTC
CsaV3_6G049770	GGAAAGGGTTGGGACAAGGG	GGAGAAGCACTTAGCCGGAC
CsaV3_7G002960	TCTCATCCCTCTCTCCCAAAA	GGCCACCTCAGACGATAGGA
CsaV3_7G023440	CTCCTAAGCTCGTGGCTTGT	GGAAGGATGTGTTGGGCTCC
